# Supplementary material for: Functional Analysis of Keto-Acid Reductoisomerase ILVC in the Entomopathogenic Fungus Metarhizium robertsii
Source: J Fungi (Basel). 2021 Sep 8;7(9):737. doi: 10.3390/jof7090737 (PMC8471054; doi:10.3390/jof7090737)
Supplement: Supplementary file 1 [file jof-07-00737-s001.zip › Table S1-4.xlsx]

## Sheet: Table S1
Table S1. PCR primers used in this study
Gene Name	Forward primer (5'-3')	Reverse primer (5'-3')
MrilvC	CGTACATCGCTGCCAGAC	CGTTGAGACCGTTATCCC
GADPH	GACTGCCCGCATTGAGAAG	AGATGGAGGAGTTGGTGTTG
catalase A	CCTTTGGCACCTTTCGTCTCC	CCAGTTGCCCTCTTGCGTGTA
DNA-binding WRKY domain-containing protein	TCTTTCTGTTGCCTCCGTCTT	GGCTGCCTATTAGCATCCCT
bacterial-type extracellular deoxyribonuclease	CTCCTCGGCATCATTTCTCG	CGCTTGTCCGTGGTCCATT
macrophomate synthase	CTGCGTCTGTGCTAGGGTTC	CTCGCTTGTAAAGTTGATTGTTC
Cytochrome P450 CYP684F1	CGAAATCCTTGGTTGGCTCTT	TCAATGTTGGCGGTGCTGA
NAD(P)-binding domain protein	GTCCAAGACTACACCCAACG	CGGCGAGTGCTGAAGAAAG
membrane copper amine oxidase	ATCCCTATCTTCAGGACTATGTG	TTCGTGGTCGGGTAGTATTT
NADP-dependent alcohol dehydrogenase C	ACACCTACAACGCCCAGTATCCC	ACGCCGCCATGTCAAACCT
HypA	ACGGATGAAGGGCGATTTA	ACACCACCAGCGGCAGAGT
methyltransferase	GAATCCCGTAGAAGAATGCC	TGTTTCAGCGACTCACTATCAA
sarcosine oxidase	TTCTACGCCAAGGTCCAGG	GGTGAAGCACATATCGCAGTT
tryptophan synthase beta subunit-like PLP-dependent enzyme	CAAAGGTGCGGATTCTGTT	ATGCTAGTGGAGCCTACGG
Alcohol dehydrogenase superfamily, zinc-type	ACCCAGGTCCCACCGAAGT	CTTGAACAGGGCGGAAACG
chitinase	GCCCTCGCTACAACTTCTTT	TTCCTCGCTCCCAACTTTC
glutamate decarboxylase	TGATAGGCGATTTGTTCCA	GTTAGGGCGTTCAGTGCTT
Amine oxidase	GCTTCTCAGCCAATCCACC	GTCTCCGTCCCAACAAAGTG
aldose 1-epimerase	CCAACCGCATCAAGAACAGC	CATCGGGATCAACCAGGGA
Alpha/beta hydrolase fold-3	CTTTCAGAGTGAGGGTGTATGTTC	GCCTTCGTCTACTTCGGGAT
Cytochrome P450 CYP5321A1	CCTTCCATACGGTTCTTCACG	CCGCAGTGCCTTTGTAGTTG
peroxisomal copper amine oxidase	ACTGGGCACTTGGGTAGGC	GCAATCTCACTCGGTGTAATCG

## Sheet: Table S2
Table S2 Expression of genes involved in biosynthesis of amino acids
Gene ID	Nr	log2(CZA+AA/CZA)	Pvalue(CZA-vs-CZA+AA)	log2(CZA+yeast/CZA)	Pvalue(CZA-vs-CZA+yeast)	log2(CZA/WT)	Pvalue(WT-vs-CZA)	log2(CZA+yeast/CZA+AA)	Pvalue(CZA+AA-vs-CZA+yeast)
XP_007816293.1	f420-dependent NADP reductase	-2.28011	4.01984e-09	-2.58496	7.89696e-10	2.29391	2.95988e-08	-0.304855	0.651148
XP_007816311.1	protein fluG	1.14886	0.0147227	-0.0641303	0.957832	-1.65966	0.000200422	-1.21299	0.021502
XP_007816321.1	Serine/threonine dehydratase, pyridoxal-phosphate-binding site	0.571287	6.6425e-70	-0.108362	0.0101018	-0.719899	1.84184e-106	-0.679649	7.79932e-79
KPM36066.1	2-isopropylmalate synthase	-2.43939	0	-2.92415	0	4.85785	0	-0.484761	4.3452e-40
XP_007816357.1	aminotransferase	-2.63787	0	-3.44234	0	4.60279	0	-0.804471	1.49823e-35
XP_007816419.1	phosphopyruvate hydratase	-1.15334	0	-1.53912	0	1.03565	0	-0.385783	4.6815e-59
XP_007816434.2	ATP phosphoribosyltransferase	-1.15623	0	-1.42856	0	1.64389	0	-0.272339	1.0368e-16
EQK98897.1	ructose-bisphosphate aldolase, class II	0.106874	3.14502e-08	-0.44725	1.54956e-80	0.2171	3.79292e-20	-0.554124	1.30999e-119
XP_022284255.1	acetolactate synthase, mitochondrial precursor	-2.34017	0	-3.02409	0	4.4072	0	-0.683927	3.4408e-51
XP_007816619.2	LysM domain protein	0.0631938	0.806156	-0.936806	0.0133651	-0.0528519	0.820002	-1	0.0095379
XP_007816713.1	Regulator of G protein signaling	-0.258122	0.0063576	0.109851	0.168417	0.42191	3.96544e-05	0.367973	0.000115801
XP_007816742.1	3-deoxy-7-phosphoheptulonate synthase	-0.979037	2.8758e-150	-2.23108	0	2.30183	0	-1.25204	3.79438e-100
XP_007816762.1	hypothetical protein	-1.64632	0	-1.8956	0	2.24504	0	-0.249283	5.64648e-06
XP_007816769.2	hypothetical protein	0.032323	0.702824	0.898742	2.77062e-25	-0.155323	0.109363	0.866419	2.56234e-21
XP_007816860.1	Cysteine synthase/cystathionine beta-synthase P-phosphate-binding site	-0.307695	0.000483898	-0.322569	0.00045478	0.573269	3.653e-09	-0.0148733	0.927302
XP_007816878.1	Argininosuccinate synthase	-0.61422	2.26714e-195	-0.953652	0	1.35288	0	-0.339432	2.30382e-38
XP_007816902.1	histidinol dehydrogenase	-1.47074	0	-2.21302	0	2.5468	0	-0.742282	1.20544e-64
OAA47016.1	transaldolase	-0.769723	0	-1.56051	0	1.09574	0	-0.790789	8.13876e-210
XP_007817211.1	methylcitrate synthase precursor	-0.458724	1.09596e-52	0.333616	1.92646e-39	1.21757	1.79301e-248	0.79234	3.23218e-157
XP_007817214.2	glutamine synthetase	0.196853	0.0453088	-0.484643	5.5724e-05	-0.371862	0.000208244	-0.681496	1.23505e-08
XP_007817222.1	ystathionine gamma-synthase	-1.1375	0.525852	-0.137504	0.980036	1.1375	0.662858	1	0.567332
XP_007817249.2	non-ribosomal peptide synthetase	-0.300509	0.168354	-0.441053	0.0556464	0.777127	0.00174879	-0.140544	0.586372
XP_007817267.2	Argininosuccinate synthase			4.58496	0.154889	-3.70044	0.325162	4.58496	0.221714
XP_007817273.1	cystathionine beta-lyase	-1.2062	0	-1.0859	1.99641e-256	1.69265	0	0.120298	0.00172722
XP_007817379.1	acetylornithine deacetylase	-0.347785	1.1394e-13	-0.190997	8.89958e-05	0.461372	7.0464e-20	0.156789	0.0014031
XP_007817402.1	isocitrate dehydrogenase, subunit 2, NAD-dependent, mitochondrial	-0.548709	1.27248e-61	-0.385984	1.26826e-30	1.26633	1.7037e-223	0.162725	6.66618e-06
XP_007817438.1	phosphoserine aminotransferase	1.43197	0	-0.640884	5.56328e-122	-1.79215	0	-2.07286	0
XP_007817444.1	isoflavone reductase family protein	1.32193	0.193846	2.76553	0.000496524	-1.32193	0.205956	1.44361	0.0337544
XP_007817451.1	Chorismate mutase, AroQ class, eukaryotic type	-1.94871	0	-2.92765	0	3.13536	0	-0.978948	9.98768e-75
XP_007817470.2	tryptophan synthase beta subunit-like PLP-dependent enzyme	4.33997	0	5.24234	0	-5.26751	0	0.902367	1.4548e-73
XP_007817486.1	haloacid dehalogenase	-1.93388	0	-3.46978	0	4.42938	0	-1.5359	0
XP_007817669.1	cytochrome c mitochondrial import factor	-0.178922	0.166116	-0.0971582	0.49973	0.195454	0.160117	0.0817636	0.517034
XP_007817733.1	IG2-like protein	-0.802266	6.1928e-16	-1.97826	3.06892e-56	1.10444	2.03032e-23	-1.176	3.33098e-15
XP_007817737.1	hypothetical protein	-1.27591	4.57256e-140	-1.62771	7.94392e-190	2.07632	2.50392e-247	-0.351802	1.21223e-06
XP_007817738.1	arginine biosynthesis bifunctional protein ArgJ	-1.35288	7.45944e-287	-1.80439	0	1.7254	0	-0.45151	2.04544e-16
XP_007817778.1	geranylgeranyl pyrophosphate synthetase	0.898585	7.96518e-18	1.6543	3.3112e-71	-1.10701	4.82748e-26	0.755716	3.03122e-19
XP_007817801.1	Chorismate mutase, AroQ class, eukaryotic type	-2.80306	0	-4.42392	0	4.96057	0	-1.62086	1.61071e-25
XP_007817806.2	histidinol-phosphate aminotransferase	4.75489	0.0788174	6.06609	0.00217942	-5.97728	0.00346558	1.3112	0.179871
XP_007817834.1	branched-chain-amino-acid aminotransferase TOXF	-1.20331	8.68142e-13	-0.587288	0.00017498	1.18206	3.03598e-11	0.61602	0.00161214
XP_007817845.2	ranscription factor, fungi	0.271798	3.5823e-09	-0.0212512	0.848246	0.312874	3.18812e-08	-0.293049	1.49007e-08
XP_007817903.2	ungal Zn binuclear cluster domain containing protein	-1.22345	1.56115e-121	-0.417778	9.78008e-19	1.32814	6.10756e-123	0.805677	1.45747e-42
XP_007817910.1	acetylornithine aminotransferase-like protein	-2.72399	0	-3.89074	0	4.82552	0	-1.16676	6.07538e-154
KDB14632.1	hypothetical protein	-1.57454	0	-2.42065	0	2.06911	0	-0.846111	3.18888e-292
KZZ96863.1	Citrate synthase	-0.8995	7.7321e-88	-1.394	4.5593e-166	1.64331	1.26736e-198	-0.494502	1.40187e-15
KID88522.1	O-acetylhomoserine-lyase	-0.275927	1.66425e-11	-1.21403	5.38232e-135	1.1746	4.56236e-121	-0.938103	7.32782e-69
XP_007818023.1	hypothetical protein	-0.0214235	0.830338	0.0857975	0.182901	-0.245826	0.000489594	0.107221	0.142581
XP_007818120.1	D-isomer specific 2-hydroxyacid dehydrogenase	0.332265	0.00749426	0.775512	3.72202e-11	-0.834425	2.85116e-12	0.443247	0.000152454
XP_007818235.1	hypothetical protein	-0.525951	4.30288e-55	-0.621804	1.67117e-69	0.743272	4.8115e-90	-0.0958532	0.0233438
XP_014547105.1	branched-chain amino acid aminotransferase, cytosolic, partial	-2.55575	0	-3.03	0	5.348	0	-0.474243	1.7109e-41
XP_007818294.2	ornithine cyclodeaminase	0.51415	2.93204e-34	-0.972849	4.77316e-64	-0.0638768	0.132021	-1.487	1.92579e-163
XP_007818302.1	isoflavone reductase family protein CipA	-0.400351	0.122419	0.530335	0.0121854	-1.38531	2.48478e-13	0.930687	0.000137654
XP_007818318.1	d-3-phosphoglycerate dehydrogenase	4.05493	0	2.21825	0	-4.59832	0	-1.83667	0
XP_007818320.1	hypothetical protein	1.11358	2.33904e-32	0.982663	6.3362e-24	-1.81577	2.29392e-98	-0.130919	0.147243
OAA51842.1	Pyridoxal phosphate-dependent transferase, major domain protein	-2.0653	0	-2.50297	0	2.92634	0	-0.437671	4.37908e-21
KIE03475.1	4-aminobutyrate aminotransferase-like protein, partial	0.222643	0.0370224	-0.827929	1.82108e-09	-0.425979	8.42246e-05	-1.05057	1.85311e-14
KIE01725.1	phospho-2-dehydro-3-deoxyheptonate aldolase, partial	-1.67777	0	-2.5343	0	3.18724	0	-0.856527	3.21676e-127
XP_007818547.1	Methionine synthase, vitamin-B12 independent	0.0895461	0.226234	-0.26407	0.00315744	0.166544	0.069461	-0.353616	8.26718e-05
XP_014547469.1	dihydroxy-acid dehydratase, partial	-0.0960351	0.120455	0.377238	1.18473e-12	-0.177358	0.00138671	0.473273	2.56802e-16
XP_007818766.1	RTA1 like protein	1.11911	0.0113931	2.70226	9.88062e-16	-1.25909	0.00484896	1.58315	1.0089e-07
XP_007818771.1	hypothetical protein	-0.25933	0.06193	-0.152415	0.304464	0.407639	0.00681312	0.106915	0.445698
XP_007818792.2	threonine synthase	-1.58918	3.93462e-224	-1.55737	5.52806e-206	2.23537	0	0.0318148	0.585972
XP_007818804.1	ribose-phosphate pyrophosphokinase	-1.19369	2.7302e-121	-0.591458	1.38914e-35	1.54832	1.00908e-159	0.602233	2.5662e-24
XP_007818858.2	Aspartate/other aminotransferase	-0.294408	1.5804e-12	-0.765373	1.17e-61	0.349226	4.83764e-15	-0.470964	1.42077e-20
XP_007818861.2	Tryptophan synthase	-0.51197	2.90466e-43	0.0984836	0.00106205	0.737294	5.98906e-73	0.610453	1.32025e-57
XP_007818905.2	5-phospho-ribosyl-1-pyrophosphate synthetase	-0.765684	6.15568e-34	0.380911	4.23168e-14	0.962438	3.79118e-44	1.1466	2.63658e-76
XP_007818914.2	Aspartate/tyrosine/aromatic aminotransferase	0.233824	0.0128502	0.752009	1.26813e-17	-0.186556	0.0536494	0.518185	7.03572e-09
XP_007818942.1	ribose-5-phosphate isomerase	0.760609	5.94216e-26	0.156466	0.0420364	-0.715451	3.64546e-21	-0.604143	4.8371e-15
XP_007818996.1	Pyridoxal phosphate-dependent transferase, major domain protein	-0.804943	1.0677e-42	0.0518511	0.213908	1.82009	3.7098e-132	0.856794	1.35935e-44
KID88857.1	cobalamin-independent methionine synthase	-1.05778	0	-1.41162	0	1.59684	0	-0.353837	4.34344e-50
XP_014545587.1	aconitate hydratase, partial	-1.99937	0	-3.11555	0	3.11555	0	-1.11618	1.51762e-113
XP_007819089.1	nuclear pore complex subunit Nup85	0.445176	1.27932e-11	0.880902	6.30064e-46	-0.462236	1.19067e-11	0.435726	6.09834e-13
XP_007819184.1	hypothetical protein	0.123258	0.0016889	-1.64722	6.85954e-177	0.227447	2.01602e-06	-1.77048	2.3823e-198
XP_007819186.1	IlvA, threonine dehydratase	-1.35332	1.10282e-113	-2.20386	3.39138e-210	2.39347	1.47712e-217	-0.850538	9.86732e-20
XP_007819198.1	Ketol-acid reductoisomerase, fungi	3.70044	0.176899	2.80735	0.363376	-14.7559	0	-0.893085	0.684976
XP_007819201.1	NRPS-like enzyme	-1	0.614826	0.584963	0.780352	1	0.712308	1.58496	0.461534
KID98928.1	imidazole glycerol phosphate synthase hisHF, partial	-2.38089	0	-3.9888	0	4.30399	0	-1.60791	1.11576e-254
XP_024723382.1	hypothetical protein	-0.447459	2.20536e-17	0.215841	1.47883e-06	0.188782	0.00059286	0.6633	8.489e-36
XP_007819278.2	Fungal transcriptional regulatory protein	-2.27099	4.52254e-18	-1.30827	1.00429e-08	2.63777	6.92856e-19	0.962719	0.00523814
XP_007819307.1	isocitrate dehydrogenase	-0.904451	8.21338e-85	-1.18967	1.42316e-124	1.45867	4.46982e-160	-0.285219	3.83504e-06
XP_007819314.1	hypothetical protein	-1.43222	0	-2.40113	0	2.19796	0	-0.96891	4.30418e-56
KFG81991.1	l-allo-threonine aldolase	-1.32167	0	-0.778555	1.63331e-131	1.31661	6.40236e-293	0.543119	1.51259e-40
XP_007819592.2	hydroxyacyl-thioester dehydratase-like protein	-0.875829	6.35158e-06	-0.387839	0.0378676	0.728022	0.000293916	0.48799	0.0240534
XP_007819642.2	fungal specific transcription factor	-1.28843	1.30885e-62	-0.106729	0.134145	1.26352	2.47612e-54	1.1817	2.13582e-46
XP_007819674.1	chorismate synthase	-1.54768	0	-2.65686	0	2.7009	0	-1.10918	4.33588e-182
XP_007819683.2	brct domain containing protein	-0.70044	0.415488	-6.02237	0.00443594	2.70044	0.0371762	-5.32193	0.039367
XP_007819684.1	anthranilate synthase component II	-1.31787	0	-1.54222	0	2.28033	0	-0.224359	7.26518e-09
XP_007819719.1	hypothetical protein	-1.99758	0	-1.78434	0	2.84397	0	0.213245	0.000120974
XP_007819947.2	L-aminoadipate-semialdehyde dehydrogenase large subunit	-2.24244	0	-2.6411	0	4.0137	0	-0.398661	2.78794e-12
XP_007819962.2	C6 zinc finger domain-containing protein	-0.612232	5.24386e-09	-0.0445788	0.732232	0.724916	1.4616e-10	0.567653	2.77392e-07
XP_007819994.1	Isopropylmalate dehydrogenase	-1.78211	0	-2.78108	0	3.01599	0	-0.998972	9.50036e-72
POR35449.1	Cystathionine gamma-lyase	-0.371199	2.028e-33	-1.8914	0	1.15278	2.9895e-211	-1.5202	3.86046e-246
XP_007820237.2	major facilitator superfamily transporter	-0.353179	0.0861638	0.0102683	0.902912	0.00619627	0.974896	0.363447	0.08578
XP_007820309.1	asparagine synthase-like protein	0.0527046	0.47949	1.18394	4.05042e-68	-0.104581	0.182514	1.13123	1.98819e-56
XP_007820313.1	anthranilate phosphoribosyltransferase	-1.60926	0	-1.96474	0	2.54896	0	-0.355477	1.34763e-21
XP_007820321.1	Ribulose-phosphate 3-epimerase	-0.315148	5.7924e-12	-0.150405	0.00184886	0.0919031	0.0682554	0.164743	0.000544374
KID66616.1	phospho-2-dehydro-3-deoxyheptonate aldolase, partial	-2.24983	0	-2.85954	0	4.35819	0	-0.609708	2.16092e-182
XP_007820442.2	Cys/Met metabolism, pyridoxal phosphate-dependent enzyme	-2.7437	0	-4.45881	0	5.12427	0	-1.71511	0
XP_014546110.1	S-adenosylmethionine synthetase, partial	-0.419302	8.18342e-59	-0.72895	3.13002e-148	1.07596	4.88366e-270	-0.309649	1.48213e-22
KHN96441.1|0.0	pyruvate carboxylase	-0.0721578	0.000153602	-1.37848	0	0.287018	3.34714e-47	-1.30632	0
XP_007820594.1	homoaconitase					-4.70044	0.325162	0
XP_018181880.1	aconitate hydratase, mitochondrial precursor	-0.993342	0	-0.609206	0	1.09774	0	0.384136	1.90776e-105
XP_007820764.2	RING-14 protein	0.078352	0.305352	1.32447	4.51408e-89	-0.447865	1.32188e-08	1.24612	4.51974e-72
XP_007820765.1	Cys/Met metabolism, pyridoxal phosphate-dependent enzyme	-1.48096	5.0085e-192	-1.19505	3.66078e-131	2.10364	8.72016e-276	0.285909	7.76486e-06
KID92423.1	Serine hydroxymethyltransferase	-0.838295	4.96778e-277	-1.21466	0	0.80839	2.36692e-232	-0.376363	3.49588e-33
KFG87393.1	homocitrate synthase	-1.88155	0	-2.02541	0	2.99583	0	-0.143851	8.87536e-10
XP_007820959.2	phosphoglycerate mutase	-1.37569	3.06966e-247	-1.64321	3.16162e-303	2.03021	0	-0.267525	5.96616e-06
XP_007820970.1	Arginase, subgroup	-0.939036	2.66518e-89	-0.910135	4.6941e-80	1.07496	2.71442e-99	0.0289012	0.548652
XP_007820971.1	arginase-like protein	-0.0603596	0.701316	0.93138	2.92356e-15	0.249138	0.118611	0.99174	5.20386e-15
XP_007820973.2	aconitase a/isopropylmalate dehydratase	-1.20154	5.18618e-275	-0.979942	5.21368e-187	1.01748	4.05928e-188	0.2216	8.99338e-08
CCE30683.1	probable dihydroxy-acid dehydratase	-1.58978	1.99435e-293	-2.24784	0	2.26202	0	-0.658064	9.15624e-22
XP_007821132.1	histidinol phosphatase	0.398549	0.00137869	0.691802	8.72662e-09	-0.629066	4.90206e-07	0.293252	0.012982
XP_007821160.1	acetolactate synthase	-1.12632	0.000161252	-0.280416	0.3102	1.07992	0.000573226	0.8459	0.00976002
XP_007820661.2	cystathionine gamma-synthase	0.327403	0.162624	0.774862	0.000530972	-0.729265	0.0016623	0.447459	0.0468562
XP_007821277.1	histidinol-phosphate aminotransferase	-1.85035	0	-3.23117	0	3.19222	0	-1.38082	1.18214e-143
XP_014548014.1	threonine ammonia-lyase precursor, partial	-1.58662	0	-1.59771	0	2.31624	0	-0.0110885	0.925096
XP_007821382.1	Zn(2)-C6 fungal-type DNA-binding domain protein	0.717046	9.63458e-08	0.678373	6.93884e-07	-0.743225	9.93774e-08	-0.0386725	0.803882
XP_007821392.1	D-isomer specific 2-hydroxyacid dehydrogenase, NAD-binding protein	-0.494532	8.39474e-13	-0.640678	1.85631e-18	0.747925	1.20372e-22	-0.146147	0.0865656
XP_007821393.1	hypothetical protein	-0.0717372	0.521592	0.00224369	0.889014	-0.0590284	0.5107	0.0739809	0.465562
XP_007821476.2	acetylglutamate synthase	-1.57716	2.63544e-209	-2.18994	2e-307	2.14868	1.30814e-281	-0.612784	1.865e-14
XP_014549722.1	pentafunctional AROM polypeptide, partial	-1.46655	0	-1.66506	0	1.75205	0	-0.198516	8.13732e-05
XP_007734933.1	argininosuccinate lyase	-1.56769	0	-1.96339	0	2.52752	0	-0.395691	2.65164e-11
XP_007821730.2	cysteine synthase	0.446716	6.86398e-06	0.345866	0.000615956	-0.343673	0.00100636	-0.10085	0.353536
XP_007821739.1	Ribose 5-phosphate isomerase	1.79603	6.11136e-82	2.33687	4.38444e-162	-0.856473	9.89934e-14	0.540841	8.05744e-16
XP_007821757.2	asparagine synthetase 2	-1.94787	0	-2.60637	0	3.55432	0	-0.658496	8.22676e-108
XP_018147254.1	transketolase 1	-0.779122	0	-1.77374	0	1.18514	0	-0.994613	0
XP_007821813.1	cystathionine beta-lyase/cystathionine gamma-synthase	1.63908	0	1.81027	0	-1.39687	9.57264e-263	0.171191	1.87951e-09
KID99912.1	Glutamine synthetase (Glutamate--ammonia ligase) (GS), part	-1.11371	0	-1.0614	0	1.50571	0	0.0523018	0.000473348
XP_007822016.2	glutamate 5-kinase	0.92833	4.07516e-190	-0.385581	8.88594e-20	0.667606	2.17242e-49	-1.31391	4.61954e-278
XP_007822121.1	Phosphoribosylformimino-5-aminoimidazole carboxamide ribotide isomerase, eukaryotic	-0.0951691	0.20089	-0.461688	4.01112e-09	0.266716	0.000705714	-0.366519	9.48956e-06
XP_007822123.1	tryptophan synthase beta subunit-like PLP-dependent enzyme	4.25975	0	0.493584	5.7289e-27	-4.45033	0	-3.76616	0
XP_007822147.2	hypothetical protein	0.325419	4.0504e-09	-0.825435	1.36537e-30	-0.535762	8.01242e-22	-1.15085	3.03186e-60
XP_007822148.2	RING finger domain-containing protein	0.257023	3.46238e-05	0.727456	1.94336e-35	-0.365766	9.177e-09	0.470433	2.17122e-15
XP_007822159.1	Pyrroline-5-carboxylate reductase	0.201196	6.52338e-06	-0.336449	3.0539e-10	0.249924	4.14734e-06	-0.537645	2.5117e-24
XP_007822192.1	alanine dehydrogenase	-1.09072	0	-1.41619	0	2.38922	0	-0.325465	2.14282e-27
XP_007822240.1	Triosephosphate isomerase, active site protein	0.659813	1.24373e-147	-0.0775713	0.0274634	-0.845427	1.32053e-236	-0.737384	2.51852e-149
XP_007822261.1	hypothetical protein	-0.123599	0.448478	0.577858	2.208e-05	0.54527	0.00240096	0.701457	2.28588e-06
XP_007822415.2	arg-6 protein	-1.67233	2.50058e-40	-2.85591	2.20576e-72	3.39232	1.59178e-79	-1.18358	8.10248e-08
XP_007822459.2	peroxysomal citrate synthase	-0.839618	1.29835e-63	-1.43395	2.7748e-140	1.114	5.94756e-90	-0.594334	4.25266e-18
EXV01553.1	R3H-associated domain protein	-0.397627	5.34358e-14	-0.392558	8.13444e-13	0.517242	1.30053e-19	0.00506911	0.852748
XP_007822535.1	hypothetical protein	0.959919	7.05366e-25	0.297357	0.0040922	-0.709492	2.46818e-12	-0.662562	8.93122e-12
XP_007822602.1	Molybdenum cofactor sulfurase	-1.37153	7.83154e-133	-0.919107	9.09264e-67	1.8141	3.06618e-176	0.452419	3.99448e-11
XP_007822613.2	C6 zinc finger domain-containing protein	-0.203777	0.0453798	-0.293875	0.0061004	-0.216645	0.0186905	-0.0900984	0.452352
XP_014548238.1	Major facilitator superfamily transporter, partial	0.591427	2.97506e-33	0.762487	6.00006e-56	-0.289507	5.58376e-08	0.17106	0.000155541
XP_007822656.1	aspartate aminotransferase	-1.11957	0	-2.71135	0	1.66758	0	-1.59178	0
XP_007822735.2	D-isomer specific 2-hydroxyacid dehydrogenase	1.77259	0.0272564	5.1565	1.39529e-34	-6.038	1.1802e-64	3.38391	7.0796e-23
XP_007822812.2	Zn(2)-C6 fungal-type DNA-binding domain protein	0.320906	0.00894842	0.965525	7.0738e-18	-0.584395	2.0229e-06	0.64462	9.75812e-09
XP_007822860.1	NmrA-like family protein	0.563724	3.68918e-23	0.72349	3.5566e-38	-0.95861	4.4436e-67	0.159766	0.00234872
XP_007822946.2	thiamine pyrophosphate enzyme	0.0339473	0.912358	0.427862	0.306678	2.93289	0.000495276	0.393914	0.385402
XP_007822996.1	aspartokinase	-1.9885	0	-1.68318	1.44264e-254	3.5875	0	0.305319	1.43917e-05
XP_007823032.2	D-3-phosphoglycerate dehydrogenase 1	-1.66452	0	-2.11281	0	1.79024	0	-0.448295	3.27404e-29
XP_007823038.1	autophagy Atg28p	0.101924	0.128653	0.709593	9.05848e-29	-0.463222	1.15057e-11	0.607668	6.51224e-20
KID98328.1	Pyruvate kinase, part	-0.397704	1.26241e-69	-0.447468	1.4278e-80	0.663115	4.51996e-156	-0.0497644	0.0884698
XP_007823066.2	transaldolase	-0.314125	0.0079562	-0.0238172	0.916734	0.108506	0.402634	0.290307	0.0174383
XP_007823112.1	hypothetical protein	-1.2167	6.60662e-06	-0.0129005	0.99048	0.241787	0.332578	1.2038	2.16546e-05
XP_007823155.1	asparagine synthase	-0.137504	0.843298	0.606658	0.22774	-0.125531	0.801078	0.744161	0.184376
XP_007823207.1	Ureohydrolase	-1.79178	0	-3.66423	0	3.28449	0	-1.87245	1.15568e-118
XP_007823253.1	PHD finger domain protein	-0.144756	0.100767	0.238009	0.00199313	0.119599	0.214928	0.382765	7.96422e-06
XP_007823255.2	Isocitrate/isopropylmalate dehydrogenase	-1.21373	4.44214e-246	-0.993347	1.6174e-168	1.85885	0	0.220385	6.86246e-07
XP_007823294.1	puromycin resistance protein pur8	-0.956279	3.64368e-42	0.104037	0.0500134	0.996391	2.57862e-40	1.06032	2.3429e-48
KJK77228.1|0.0	hypothetical protein	2.3953	0	1.58354	3.58842e-250	-2.31292	0	-0.811765	6.71594e-130
XP_007823399.2	homocitrate synthase-like protein	-0.225761	0.127474	0.287887	0.0246968	0.303249	0.057056	0.513647	0.000380176
XP_007823584.1	hypothetical protein	-1.8745	0	-3.29989	0	3.33471	0	-1.42539	3.0304e-180
XP_007823661.1	Isocitrate dehydrogenase [NAD] subunit 1, mitochondrial precursor	-0.737256	3.02396e-135	-0.859668	1.1511e-165	1.54613	0	-0.122411	0.0014863
XP_007823834.1	anthranilate synthase component I-like protein	-1.61368	0	-2.1973	0	2.68571	0	-0.583621	5.7628e-51
XP_007823838.2	KH domain-containing protein	-0.0753553	0.193667	0.0621672	0.166042	0.0145196	0.92431	0.137522	0.0114619
XP_007823839.1	acetolactate synthase small subunit	-1.26593	0	-2.90104	0	2.4118	0	-1.63511	0
XP_007823840.1	Aspartate/ornithine carbamoyltransferase	-1.35554	6.64982e-216	-2.35865	0	3.32702	0	-1.00311	3.16552e-47
KZZ98454.1	glyceraldehyde-3-phosphate dehydrogenase	-0.50465	0	-1.13462	0	0.50762	0	-0.62997	0
XP_007823946.1	thiamine pyrophosphate-requiring enzyme	-0.25928	0.0396416	-0.924473	1.48939e-10	0.679012	1.81228e-06	-0.665193	2.30062e-05
XP_007823993.2	Proline oxidase	2.13521	5.00746e-28	-3.42066	4.09846e-10	-0.506128	0.0583128	-5.55587	1.55405e-51
XP_007823997.2	Major facilitator superfamily transporter	1.57936	1.35994e-06	1.06559	0.00328326	-0.504473	0.21235	-0.513771	0.0864758
XP_007824032.1	patatin-like phospholipase	0.184537	0.00178699	-0.111031	0.129551	0.0442623	0.600496	-0.295568	1.40096e-05
XP_007824123.1	Branched-chain amino acid aminotransferase II	-1.20254	0	-1.60483	0	1.93694	0	-0.40229	2.4916e-51
XP_007824130.1	hypothetical protein			7.49985	0.000395974			7.49985	0.00130888
XP_007824135.1	quinate 5-dehydrogenase	0.34536	0.00385254	1.15863	8.31154e-28	-0.676225	1.1251e-08	0.813272	1.70301e-14
XP_007824255.1	hypothetical protein	-1.82127	0	-1.45695	1.51713e-222	2.79819	0	0.364325	9.764e-09
XP_007824431.1	serine hydroxymethyltransferase	-0.606447	2.16132e-72	-1.21906	6.95956e-220	1.1378	3.12972e-186	-0.612612	5.23484e-43
XP_007824453.1	pentafunctional AROM polypeptide	-0.70281	7.26298e-20	0.19333	0.00201654	0.891519	3.50466e-26	0.89614	2.07648e-30
XP_007824454.2	N-terminal binuclear Zn cluster-containing/DNA binding domain-containing protein	-0.568502	6.21266e-22	0.53731	3.1722e-29	0.332851	4.07212e-08	1.10581	2.23306e-85
XP_007824491.1	Phosphoglycerate/bisphosphoglycerate mutase, active site protein	-0.617487	3.72792e-11	0.747347	8.1323e-25	0.550947	1.88388e-08	1.36483	1.41945e-56
XP_007824498.2	saccharopine dehydrogenase-like protein	-0.747306	2.17302e-288	-1.11465	0	1.16701	0	-0.367347	2.1732e-42
XP_007824565.1	Serine/threonine dehydratase	-0.0023597	0.963088	0.481154	3.13084e-12	0.0980955	0.274434	0.483514	4.99096e-11
XP_007824690.1	hypothetical protein	-0.155234	0.39027	1.66592	1.99805e-40	0.241889	0.21104	1.82115	2.14208e-40
XP_007824790.2	chorismate synthase	-1.82789	4.1024e-130	-2.53684	1.66175e-184	2.82908	3.4227e-194	-0.708944	1.47252e-08
XP_007824806.2	aromatic amino acid aminotransferase	4.637	2.28104e-274	-0.337395	0.342676	0.0557633	0.90485	-4.9744	1.20968e-233
XP_007824809.1	nmrA-like family protein	4.34307	0	-0.773059	0.00104981	0.556173	0.0182023	-5.11612	0
XP_007824828.1	Carbamoyl-phosphate synthetase, large subunit, ATP-binding protein	-1.2718	0.0124641	-0.237039	0.608348	0.771376	0.128122	1.03477	0.06199
OAA35533.1	Phosphoglycerate kinase [Metarhizium rileyi RCEF 4871]	0.653547	1.82803e-156	-0.282786	1.14274e-19	-0.945564	0	-0.936332	9.13848e-242
XP_007824922.1	Serine/threonine dehydratase, pyridoxal-phosphate-binding site	-1.53951	0	-1.94578	0	2.5922	0	-0.406267	4.15124e-16
XP_007824935.1	N-acetyl-gamma-glutamyl-phosphate reductase, active site protein	-1.74045	0	-2.41295	0	2.11807	0	-0.672495	4.74756e-30
XP_007824992.1	hypothetical protein	-2.421	0	-4.38311	0	9.05927	0	-1.96211	1.7861e-150
XP_007825029.1	cysteine synthase	-2.33763	0	-2.37145	0	3.70294	0	-0.0338226	0.541694
XP_007825101.2	Fungal transcriptional regulatory protein	-1.18638	6.22056e-29	-0.520121	1.1746e-07	1.24438	8.032e-28	0.666263	4.71304e-08
XP_007825182.1	proline dehydrogenase-like protein	-0.416149	5.13452e-17	-0.567568	3.34554e-27	0.913554	1.09949e-57	-0.151419	0.0119707
XP_007825249.1	phosphoserine phosphatase	-0.827491	2.02462e-44	-2.02667	7.4096e-161	1.93548	1.89583e-142	-1.19918	1.10652e-40
XP_007825257.1	arg-6 protein	-0.343314	0.0158271	0.124351	0.295736	1.0884	1.58881e-10	0.467665	0.00117097
XP_007825264.1	6-phosphofructokinase-like protein	-0.198466	4.55162e-07	-0.361658	3.44256e-18	0.489484	1.0752e-29	-0.163191	0.000316452
XP_007825265.2	hypothetical protein	0.343508	1.84706e-06	-0.329186	0.000171657	-0.318982	2.04712e-05	-0.672694	1.34724e-15
XP_007825365.2	methionine adenosyltransferase 2 subunit beta	0.29327	6.76516e-06	0.826327	2.9722e-42	-0.601492	1.67077e-20	0.533057	2.53724e-18
XP_007825439.1	NAD(P)-binding domain protein	-0.248957	8.5972e-07	0.055255	0.162288	0.888695	4.50844e-51	0.304212	3.22682e-09
XP_007825525.1	glutamine synthetase	1.05958	4.56804e-44	0.514358	9.73664e-10	-1.07244	6.79698e-42	-0.545225	1.02276e-12
XP_007825534.2	Argininosuccinate synthase	-2.05198	0	-2.30754	0	4.02664	0	-0.255562	2.67216e-10
XP_007825550.2	homoaconitase-like protein	-2.66089	0	-2.67409	0	3.55773	0	-0.0132028	0.929028
XP_007825841.1	Major facilitator superfamily domain protein	-0.229734	0.501726	0.152735	0.58035	-0.616353	0.0314928	0.38247	0.249302
XP_007825886.1	cystathionine beta-synthase	-0.195115	5.28292e-06	0.138437	0.000181605	0.180532	8.63768e-05	0.333551	6.01014e-15
XP_007826035.1	Class-I Aminotransferase	3.60666	7.08578e-06	5.32193	1.48715e-20	-2.71049	0.00603324	1.71527	6.49426e-07
XP_007826046.1	arg-6 protein	-0.849402	0	-1.26159	0	1.52903	0	-0.412191	1.81982e-43
XP_007826130.1	oxidoreductase CipA	2.45368	2.20102e-67	2.8608	1.39327e-102	-2.48032	9.45614e-65	0.407119	1.1095e-05
EXU95946.1	thiamine pyrophosphate enzyme family protein3	1.67416	8.87594e-17	1.39603	7.33642e-11	-1.53551	8.02882e-13	-0.278128	0.113775
XP_007826228.1	subgroup IIIi aminotransferase	2.87447	0.000126566	3.13386	1.41549e-05	-2.27302	0.00841474	0.259387	0.57119
XP_007826318.1	D-isomer specific 2-hydroxyacid dehydrogenase, NAD-binding protein	0.787108	1.02657e-20	-0.0802005	0.503366	-0.505319	3.81648e-08	-0.867309	2.0984e-20
XP_007826319.2	Major facilitator superfamily domain, general substrate transporter	5.40341	0	4.13863	0	-4.7799	0	-1.26478	1.01902e-197
XP_007826411.2	NRPS-like enzyme	1.42149	0	-1.30085	6.24946e-280	-0.7068	1.87103e-170	-2.72234	0
XP_007826414.1	PrnX protein	-0.111645	0.880684	3.83019	3.58308e-45	-0.871676	0.063679	3.94184	3.0844e-40
KFG87928.1	3-isopropylmalate deh	-0.996333	0	-1.71255	0	1.18208	0	-0.716219	6.7212e-99
XP_007826632.1	arginase	1.36257	0.471142	0.514573	0.780352	2.80735	0.712308	-0.847997	0.684976
XP_011410719.1	methyltransferase	-0.356144	0.314054	-0.782769	0.0436296	-1.03269	0.000159729	-0.426625	0.319226
XP_011411045.1	hypothetical protein	0.811183	1.08883e-12	0.512463	2.17672e-05	-0.193444	0.129784	-0.29872	0.00978468
XP_011411047.1	meiotic recombination protein DMC1	-1.8436	5.82524e-129	-1.49042	1.03107e-90	2.44033	2.8132e-162	0.353184	0.000590322
XP_011411708.1	candidapepsin-4 precursor	0.00158104	0.940014	1.10522	3.84866e-42	-0.12856	0.169555	1.10364	1.94082e-37

## Sheet: Table S3
Table S3 Differential expressed genes between conidial germination and inhibited samples
Gene ID	log2(WT/CZA)	log2(WT/CZA+AA)	log2(CZA+yeast/CZA)	log2(CZA+yeast/CZA+AA)	Nr
19254291	2.32475	-1.07964	-2.24046	-1.16393	XP_007816194.1|7.2e-185|hypothetical protein MAA_00005 [Metarhizium robertsii ARSEF 23]
19254302	-2.89151	-1.79845	2.10694	-1.01388	XP_007816205.1|1.5e-307|major facilitator superfamily transporter [Metarhizium robertsii ARSEF 23]
19254366	-5.3568	-2.36773	7.2521	-4.26303	XP_007816269.1|2.6e-196|prenyl transferase [Metarhizium robertsii ARSEF 23]
19254404	3.39806	2.8924	2.72583	-3.23148	XP_007816307.1|4.1e-255|hypothetical protein MAA_00118 [Metarhizium robertsii ARSEF 23]
19254415	-3.01164	-1.91886	2.47607	-1.38329	XP_007816318.1|8.3e-104|GCN5-related N-acetyltransferase (GNAT) domain protein [Metarhizium robertsii ARSEF 23]
19254433	-2.66297	-3.43741	-3.30858	2.53414	XP_007816336.1|0.0e+00|Heat-labile enterotoxin, A chain [Metarhizium robertsii ARSEF 23]
19254434	3.99469	3.68983	-11.289	10.9841	XP_007816337.1|2.0e-187|phospholipase D [Metarhizium robertsii ARSEF 23]
19254447	-4.97196	-2.47651	3.85031	-1.35486	XP_007816350.1|1.2e-301|Major facilitator superfamily transporter [Metarhizium robertsii ARSEF 23]
19254629	-3.626	-1.30226	3.87681	-1.55307	XP_007816532.1|2.7e-287|indoleamine 2,3-dioxygenase [Metarhizium robertsii ARSEF 23]
19254641	2.31951	-1.43136	-2.04214	-1.70873	XP_007816544.1|1.4e-171|small secreted protein [Metarhizium robertsii ARSEF 23]
19254646	3.51007	1.29692	-3.38579	1.17264	XP_007816549.2|1.6e-162|hypothetical protein MAA_00360 [Metarhizium robertsii ARSEF 23]
19254649	2.42146	1.59655	-2.2472	1.42229	XP_007816552.1|7.5e-64|hypothetical protein MAA_00363 [Metarhizium robertsii ARSEF 23]
19254658	-7.3308	-4.64232	4.04392	-1.35544	XP_007816561.2|1.2e-210|Glycoside hydrolase, family 3 [Metarhizium robertsii ARSEF 23]
19254680	2.90934	1.07247	-3.59896	1.76209	XP_007816583.1|0.0e+00|restless-like transposase [Metarhizium robertsii ARSEF 23]
19254693	4.92982	2.36715	1.1582	-3.72087	XP_007816596.1|0.0e+00|Integrase, catalytic core [Metarhizium robertsii ARSEF 23]
19254737	-5.05778	-3.16834	3.69048	-1.80104	XP_007816640.1|5.9e-125|GCN5-related N-acetyltransferase (GNAT) domain protein [Metarhizium robertsii ARSEF 23]
19254740	1.18906	1.27616	-2.78133	2.86844	XP_007816643.1|1.4e-258|Phospholipase C, phosphatidylinositol-specific, X domain protein [Metarhizium robertsii ARSEF 23]
19254762	-13.3989	-10.0736	9.75811	-6.43283	XP_007816665.1|0.0e+00|Cytochrome P450 CYP505A2 [Metarhizium robertsii ARSEF 23]
19254784	-4.66163	-2.24176	3.47962	-1.05975	XP_007816687.1|1.6e-125|hypothetical protein MAA_00498 [Metarhizium robertsii ARSEF 23]
19254785	-5.41636	-2.36032	4.58263	-1.52659	XP_007816688.1|2.4e-169|dynamin family protein [Metarhizium robertsii ARSEF 23]
19254839	-2.30183	-1.32279	2.23108	-1.25204	XP_007816742.1|1.1e-282|3-deoxy-7-phosphoheptulonate synthase [Metarhizium robertsii ARSEF 23]
19254915	-4.09189	-1.83801	4.14961	-1.89572	XP_007816818.2|4.6e-198|hypothetical protein MAA_00629 [Metarhizium robertsii ARSEF 23]
19254916	-4.63469	-1.84395	4.03254	-1.2418	XP_007816819.2|0.0e+00|carboxylesterase family protein [Metarhizium robertsii ARSEF 23]
19254924	-2.60064	-2.24917	1.79442	-1.44294	XP_007816827.1|1.3e-144|NlpC/P60-like cell-wall peptidase [Metarhizium robertsii ARSEF 23]
19254980	3.40635	1.03373	-3.74391	1.37128	XP_007816883.2|0.0e+00|transcription factor AbaA [Metarhizium robertsii ARSEF 23]
19254985	1.49113	2.69334	-1.99331	3.19552	XP_007816888.1|7.5e-88|Cell wall galactomannoprotein [Metarhizium robertsii ARSEF 23]
19255016	1.35669	1.11637	-1.96195	1.72163	XP_007816919.1|5.1e-29|hypothetical protein MAA_00730 [Metarhizium robertsii ARSEF 23]
19255060	-1.97408	-1.3676	2.10953	-1.50305	KHN94245.1|4.5e-289|multidrug resistance protein fnx1 [Metarhizium album ARSEF 1941]
19255063	-1.78792	-1.82653	3.07378	-3.11239	XP_007816966.1|5.9e-303|glycosyltransferase family 2 [Metarhizium robertsii ARSEF 23]
19255132	4.79588	1.8722	-4.30838	1.38471	XP_007817035.1|8.2e-46|hypothetical protein MAA_00846 [Metarhizium robertsii ARSEF 23]
19255145	-3.27679	-1.36176	3.34324	-1.42821	KID89937.1|0.0e+00|urea active transporter [Metarhizium guizhouense ARSEF 977]
19255213	3.41794	1.11602	-3.73838	1.43646	XP_007817116.2|0.0e+00|polyprotein [Metarhizium robertsii ARSEF 23]
19255215	6.08139	-2.40588	-6.44767	-2.03959	XP_007817118.2|0.0e+00|Ribonuclease H-like protein [Metarhizium robertsii ARSEF 23]
19255216	2.21791	1.69707	-2.75256	2.23173	XP_007817119.2|0.0e+00|glycosyl transferase [Metarhizium robertsii ARSEF 23]
19255223	2.48876	1.28746	-3.27741	2.07611	XP_007817126.1|4.9e-253|gag protein [Metarhizium robertsii ARSEF 23]
19255228	4.54299	2.86446	-4.02694	2.3484	XP_007817131.1|3.2e-160|3'-5' exonuclease [Metarhizium robertsii ARSEF 23]
19255230	4.36006	1.31255	-4.22607	1.17855	XP_007817133.1|0.0e+00|Dynamin, GTPase domain protein [Metarhizium robertsii ARSEF 23]
19255235	2.09516	2.06274	-1.26849	1.23607	XP_007817138.2|0.0e+00|polyprotein [Metarhizium robertsii ARSEF 23]
19255256	5.84678	3.54933	3.93411	-6.23156	XP_007817159.1|4.5e-243|aminotransferase GliI [Metarhizium robertsii ARSEF 23]
19255257	5.96203	4.3155	2.49643	-4.14296	XP_007817160.2|3.4e-204|Aromatic prenyltransferase, DMATS type [Metarhizium robertsii ARSEF 23]
19255258	5.36647	3.59474	2.49248	-4.26421	XP_007817161.2|7.4e-301|Cytochrome P450 CYP5082C1 [Metarhizium robertsii ARSEF 23]
19255259	4.37399	3.47358	2.59007	-3.49049	XP_007817162.1|3.5e-142|Glutathione S-transferase [Metarhizium robertsii ARSEF 23]
19255269	3.8481	2.09057	-3.29962	1.54209	XP_007817172.1|1.0e-230|Glycoside hydrolase, chitinase active site protein [Metarhizium robertsii ARSEF 23]
19255306	-4.33006	-1.30847	4.84846	-1.82687	XP_007817209.1|4.6e-240|Globin, subset [Metarhizium robertsii ARSEF 23]
19255313	4.15228	3.01069	-2.21917	1.07757	XP_007817216.1|5.9e-262|Aromatic prenyltransferase, DMATS type [Metarhizium robertsii ARSEF 23]
19255323	-2.14272	-1.11105	2.43751	-1.40583	XP_014542966.1|0.0e+00|small oligopeptide transporter, OPT family protein, partial [Metarhizium brunneum ARSEF 3297]
19255324	-2.819	-1.31255	2.83834	-1.33188	XP_007817227.1|1.4e-236|RNA 3'-terminal phosphate cyclase [Metarhizium robertsii ARSEF 23]
19255421	-4.18322	-1.78051	4.3215	-1.91879	XP_007817324.2|0.0e+00|transcriptional activator xlnR [Metarhizium robertsii ARSEF 23]
19255422	-4.55897	-2.43211	4.43822	-2.31136	XP_007817325.1|3.8e-217|hypothetical protein MAA_01136 [Metarhizium robertsii ARSEF 23]
19255427	-6.8134	-6.31939	1.52111	-1.0271	RKK79290.1|5.4e-239|Caffeine resistance protein 5 [Fusarium oxysporum]
19255467	4.86501	1.55741	-4.78544	1.47784	XP_007817370.1|1.7e-37|hypothetical protein MAA_01181 [Metarhizium robertsii ARSEF 23]
19255478	4.19162	1.46123	-6.57537	3.84497	KJK83520.1|3.5e-265|hypothetical protein H634G_01649 [Metarhizium anisopliae BRIP 53293]
19255509	-3.30979	-2.07162	2.27075	-1.03259	XP_007817412.1|8.4e-138|GCN5-related N-acetyltransferase (GNAT) domain protein [Metarhizium robertsii ARSEF 23]
19255583	-4.42938	-2.49549	3.46978	-1.5359	XP_007817486.1|1.8e-138|haloacid dehalogenase [Metarhizium robertsii ARSEF 23]
19255584	-6.28374	-3.89831	4.45243	-2.06699	XP_007817487.1|1.1e-143|O-methyltransferase [Metarhizium robertsii ARSEF 23]
19255594	1.32636	-2.22113	2.24978	-5.79727	XP_007817497.2|0.0e+00|Peptidase S8/S53, subtilisin/kexin/sedolisin [Metarhizium robertsii ARSEF 23]
19255648	-4.33023	-3.47449	2.53881	-1.68307	XP_007817551.2|0.0e+00|2,4-dichlorophenol 6-monooxygenase [Metarhizium robertsii ARSEF 23]
19255666	2.93185	-1.39105	-2.01445	-2.30844	XP_007817569.1|0.0e+00|uncharacterized protein MAA_01380 [Metarhizium robertsii ARSEF 23]
19255722	3.67184	1.52922	-4.45727	2.31465	XP_007817625.1|3.0e-258|membrane protein [Metarhizium robertsii ARSEF 23]
19255829	-1.01014	-1.16426	1.53727	-1.69139	XP_007817732.1|5.7e-279|endoglucanase [Metarhizium robertsii ARSEF 23]
19255853	-3.04047	-1.47279	3.58962	-2.02194	XP_007817756.1|6.1e-153|Serine hydrolase FSH [Metarhizium robertsii ARSEF 23]
19255874	6.41509	2.07208	-7.03769	2.69468	XP_007817777.1|3.6e-99|hypothetical protein MAA_01588 [Metarhizium robertsii ARSEF 23]
19255888	-7.15301	-4.95434	3.30117	-1.10249	XP_007817791.1|4.0e-61|hypothetical protein MAA_01602 [Metarhizium robertsii ARSEF 23]
19255891	2.43489	1.22102	-3.21787	2.004	XP_007817794.2|2.2e-195|NAD(P)-binding domain protein [Metarhizium robertsii ARSEF 23]
19255898	-4.96057	-2.15751	4.42392	-1.62086	XP_007817801.1|7.5e-131|Chorismate mutase, AroQ class, eukaryotic type [Metarhizium robertsii ARSEF 23]
19255909	5.56965	1.43017	-1.75954	-2.37994	XP_007817812.2|1.2e-111|short-chain dehydrogenase/reductase [Metarhizium robertsii ARSEF 23]
19255925	-1.33015	1.80735	1.75899	1.37851	XP_007817828.1|0.0e+00|peptide synthetase [Metarhizium robertsii ARSEF 23]
19255960	11.3799	3.37992	-9.65464	1.65464	XP_007817863.1|1.5e-81|Endoribonuclease L-PSP/chorismate mutase-like protein [Metarhizium robertsii ARSEF 23]
19256007	-4.82552	-2.10153	3.89074	-1.16676	XP_007817910.1|3.2e-266|acetylornithine aminotransferase-like protein [Metarhizium robertsii ARSEF 23]
19256017	2.352	1.01065	-3.46264	2.12129	XP_007817920.1|0.0e+00|multicopper oxidase [Metarhizium robertsii ARSEF 23]
19256018	-3.68949	-1.41227	3.3245	-1.04727	OAA41315.1|8.8e-239|Pyridoxal phosphate-dependent transferase, major domain protein [Metarhizium rileyi RCEF 4871]
19256036	2.61514	1.22853	-2.78711	1.4005	XP_007817939.1|1.3e-118|bacterial-type extracellular deoxyribonuclease [Metarhizium robertsii ARSEF 23]
19256213	-1.899	-1.28132	2.16306	-1.54538	XP_007818116.1|1.5e-196|hypothetical protein MAA_01927 [Metarhizium robertsii ARSEF 23]
19256232	-1.0495	-1.22695	2.67009	-2.84753	EXV05550.1|5.5e-185|hypothetical protein X797_000265 [Metarhizium robertsii]
19256439	-4.72889	-1.71558	5.52061	-2.50729	XP_007818342.1|6.6e-141|phosphoglycerate mutase [Metarhizium robertsii ARSEF 23]
19256513	-3.61538	-1.41495	4.72271	-2.52229	XP_007818416.1|1.8e-280|fructosyl-amino acid oxidase [Metarhizium robertsii ARSEF 23]
19256593	-4.76673	-2.36068	4.10811	-1.70206	XP_007818496.1|6.5e-77|ATP/GTP-binding protein [Metarhizium robertsii ARSEF 23]
19256684	-3.49056	-1.34409	3.80923	-1.66276	XP_007818587.1|0.0e+00|monosaccharide transporter [Metarhizium robertsii ARSEF 23]
19256725	-1.16302	-1.04052	2.05321	-1.93071	XP_007818628.1|1.7e-189|hypothetical protein MAA_02439 [Metarhizium robertsii ARSEF 23]
19256807	-3.77767	-2.11655	3.07718	-1.41606	EXU99611.1|4.6e-306|beta-lactamase and DUF3471 domain protein [Metarhizium robertsii]
19256971	1.95044	1.7393	-1.33968	1.12855	XP_007818874.1|1.4e-252|chitinase [Metarhizium robertsii ARSEF 23]
19256984	1.39132	1.08199	-1.63294	1.32361	XP_007818887.2|0.0e+00|peroxisomal-coenzyme A synthetase [Metarhizium robertsii ARSEF 23]
19257030	4.82398	1.36524	-2.17579	-1.28296	XP_007818933.2|8.8e-194|Glycoside hydrolase, subgroup, catalytic core [Metarhizium robertsii ARSEF 23]
19257040	1.23869	-2.82965	-2.13125	-1.93709	XP_007818943.1|5.4e-64|hypothetical protein MAA_02754 [Metarhizium robertsii ARSEF 23]
19257079	-1.0014	-1.2427	1.97912	-2.22042	XP_007818982.1|1.3e-132|hypothetical protein MAA_02793 [Metarhizium robertsii ARSEF 23]
19257087	-3.96276	-1.63272	3.66734	-1.3373	XP_007818990.1|6.5e-98|GCN5-related N-acetyltransferase (GNAT) domain protein [Metarhizium robertsii ARSEF 23]
19257116	-1.80375	-1.91925	1.03498	-1.15047	XP_007819019.1|8.9e-135|O-methyltransferase, family 3 [Metarhizium robertsii ARSEF 23]
19257117	-1.6153	-2.03127	1.36767	-1.78365	XP_007819020.2|0.0e+00|ATP-dependent helicase [Metarhizium robertsii ARSEF 23]
19257147	-3.47199	-1.46906	3.82771	-1.82478	XP_007819050.1|2.7e-187|ureidoglycolate hydrolase [Metarhizium robertsii ARSEF 23]
19257156	-5.34595	-2.49068	5.48978	-2.63452	XP_007819059.2|0.0e+00|hypothetical protein MAA_02870 [Metarhizium robertsii ARSEF 23]
19257161	6.10852	2.29831	-5.06489	1.25468	XP_007819064.1|3.9e-172|Peptidase S1/S6, chymotrypsin/Hap [Metarhizium robertsii ARSEF 23]
19257185	-3.11555	-1.11618	3.11555	-1.11618	XP_014545587.1|0.0e+00|aconitate hydratase, partial [Metarhizium brunneum ARSEF 3297]
19257246	-1.44309	-1.19321	1.64843	-1.39855	XP_007819149.1|1.3e-186|F-box domain-containing protein [Metarhizium robertsii ARSEF 23]
19257252	-3.24532	-2.21193	3.71213	-2.67874	EXV02217.1|8.4e-62|acetyltransferase (GNAT) domain protein [Metarhizium robertsii]
19257330	-4.30399	-1.9231	3.9888	-1.60791	KID98928.1|0.0e+00|imidazole glycerol phosphate synthase hisHF, partial [Metarhizium majus ARSEF 297]
19257351	-1.85414	-1.47181	3.48186	-3.09952	XP_007819254.1|7.6e-173|allergen Asp F7 [Metarhizium robertsii ARSEF 23]
19257367	-2.33189	-1.09004	2.88117	-1.63933	XP_007819270.1|1.1e-179|Methyltransferase type 11 [Metarhizium robertsii ARSEF 23]
19257412	-2.57518	-1.29152	2.45142	-1.16776	XP_007819315.1|9.7e-185|dihydrodipicolinate synthase [Metarhizium robertsii ARSEF 23]
19257427	-4.87115	-2.62742	3.7778	-1.53407	XP_007819330.1|0.0e+00|methionyl-tRNA synthetase [Metarhizium robertsii ARSEF 23]
19257444	-5.45137	-4.35065	2.84944	-1.74872	XP_007819347.1|7.0e-208|salicylate 1-monooxygenase [Metarhizium robertsii ARSEF 23]
19257445	-7.33194	-5.62037	4.11093	-2.39936	XP_007819348.1|2.4e-194|quinoprotein amine dehydrogenase beta chain-like protein [Metarhizium robertsii ARSEF 23]
19257451	8.37133	1.40695	-8.47029	1.50591	XP_007819354.1|6.7e-305|Major facilitator superfamily domain protein [Metarhizium robertsii ARSEF 23]
19257464	1.23637	1.36481	2.81351	-2.68507	XP_007819367.1|4.2e-111|hypothetical protein MAA_03178 [Metarhizium robertsii ARSEF 23]
19257489	4.49918	2.3391	-3.76274	1.60266	AST08440.1|0.0e+00|catalase A [Epichloe festucae]
19257546	7.82146	2.15092	-7.32073	1.65019	XP_007819449.1|2.5e-168|Basic-leucine zipper (bZIP) transcription factor [Metarhizium robertsii ARSEF 23]
19257586	2.15444	1.52068	-1.80074	1.16698	XP_007819489.1|0.0e+00|Tetratricopeptide repeat protein [Metarhizium robertsii ARSEF 23]
19257615	-3.33926	-1.10879	4.94787	-2.7174	XP_007819518.1|0.0e+00|allantoinase [Metarhizium robertsii ARSEF 23]
19257629	12.5576	1.89447	-8.46761	-2.19551	XP_007819532.1|0.0e+00|Gram-positive signal peptide protein, YSIRK family [Metarhizium robertsii ARSEF 23]
19257630	9.29437	1.56456	-5.56478	-2.16502	XP_007819533.1|0.0e+00|ankyrin repeat containing protein [Metarhizium robertsii ARSEF 23]
19257631	7.14416	1.23862	-4.72754	-1.178	XP_007819534.2|0.0e+00|kinesin [Metarhizium robertsii ARSEF 23]
19257632	5.30179	1.09427	-5.53562	1.3281	XP_007819535.1|1.8e-177|subtilisin-like serine protease [Metarhizium robertsii ARSEF 23]
19257684	-1.35749	-1.36956	2.54532	-2.55739	KFG82036.1|4.5e-82|hypothetical protein MANI_005824 [Metarhizium anisopliae]
19257730	2.90454	1.20515	-3.07517	1.37578	XP_007819633.1|4.6e-87|hypothetical protein MAA_03444 [Metarhizium robertsii ARSEF 23]
19257771	-2.7009	-1.15322	2.65686	-1.10918	XP_007819674.1|1.5e-235|chorismate synthase [Metarhizium robertsii ARSEF 23]
19257814	1.66959	1.15516	1.70763	-2.22206	XP_007819717.1|3.7e-98|AIG2 family protein [Metarhizium robertsii ARSEF 23]
19257827	-5.25319	-4.14749	3.38969	-2.28399	XP_007819730.2|9.1e-213|Fructosamine/Ketosamine-3-kinase [Metarhizium robertsii ARSEF 23]
19257984	-2.74584	-1.37504	2.99631	-1.62551	XP_007814928.1|2.9e-284|nucleoside transporter, putative [Metarhizium acridum CQMa 102]
19258063	3.53662	1.00044	-4.84825	2.31207	XP_007819966.1|3.7e-92|Bys1 family protein [Metarhizium robertsii ARSEF 23]
19258102	-7.74251	-5.53451	4.71489	-2.50689	XP_007820005.1|3.5e-229|Glycosyl transferase, family 25 [Metarhizium robertsii ARSEF 23]
19258281	-5.94306	-2.9315	5.56336	-2.5518	XP_007820184.1|4.0e-146|ThiJ/PfpI family protein [Metarhizium robertsii ARSEF 23]
19258407	5.11089	1.88331	-1.00087	-2.22671	XP_007820310.1|1.3e-172|hypothetical protein MAA_04121 [Metarhizium robertsii ARSEF 23]
19258539	-5.12427	-2.38057	4.45881	-1.71511	XP_007820442.2|0.0e+00|Cys/Met metabolism, pyridoxal phosphate-dependent enzyme [Metarhizium robertsii ARSEF 23]
19258578	-2.0176	-1.52617	2.12728	-1.63586	XP_007820481.2|0.0e+00|Histidine phosphatase superfamily, clade-2 [Metarhizium robertsii ARSEF 23]
19258650	-1.63497	-1.2577	2.12998	-1.75271	XP_007820553.1|0.0e+00|WSC domain-containing protein [Metarhizium robertsii ARSEF 23]
19258655	2.52173	1.76115	-2.51194	1.75136	XP_007820558.1|4.7e-167|Tetrahydrofolate dehydrogenase/cyclohydrolase, catalytic domain protein [Metarhizium robertsii ARSEF 23]
19258665	-2.88082	-1.88284	3.90545	-2.90747	XP_007820568.1|9.4e-61|hypothetical protein MAA_04379 [Metarhizium robertsii ARSEF 23]
19258874	6.10151	1.87125	-2.05028	-2.17999	XP_007820875.1|5.8e-113|glutathione-dependent formaldehyde-activating enzyme [Metarhizium robertsii ARSEF 23]
19258918	2.38117	1.61567	-2.32759	1.56209	XP_007820919.1|2.3e-175|hypothetical protein MAA_04632 [Metarhizium robertsii ARSEF 23]
19258919	4.10778	2.84631	-5.71026	4.44879	XP_007820920.2|1.6e-303|hypothetical protein MAA_04633 [Metarhizium robertsii ARSEF 23]
19258923	4.094	2.64594	-2.7403	1.29225	XP_007820924.1|6.0e-116|bacterial-type extracellular deoxyribonuclease [Metarhizium robertsii ARSEF 23]
19258982	-1.57167	-1.06154	2.54543	-2.03531	XP_007820983.1|0.0e+00|hypothetical protein MAA_04696 [Metarhizium robertsii ARSEF 23]
19258996	2.91392	2.45376	2.18461	-2.64477	KID88298.1|3.4e-125|glutathione-s-transferase theta, gst [Metarhizium guizhouense ARSEF 977]
19258999	4.6353	1.40213	-2.21708	-1.01609	XP_007821000.1|3.8e-92|hypothetical protein MAA_04713 [Metarhizium robertsii ARSEF 23]
19259032	-4.95952	-4.13853	3.60796	-2.78697	XP_007821033.2|2.5e-117|DUF1766-domain-containing protein [Metarhizium robertsii ARSEF 23]
19259069	-6.8545	-4.14932	5.48689	-2.78172	XP_007821070.2|0.0e+00|Peptidase S8/S53, subtilisin/kexin/sedolisin [Metarhizium robertsii ARSEF 23]
19259070	-6.44858	-4.62736	4.6413	-2.82009	XP_007821071.1|3.7e-104|GCN5-related N-acetyltransferase (GNAT) domain protein [Metarhizium robertsii ARSEF 23]
19259102	3.34904	1.3703	-4.2003	2.22156	XP_007821103.1|0.0e+00|cation transporting ATPase [Metarhizium robertsii ARSEF 23]
19259170	-5.17073	-3.4698	4.38963	-2.6887	XP_007821171.1|6.3e-170|Aminoglycoside phosphotransferase [Metarhizium robertsii ARSEF 23]
19259178	1.69887	1.03827	-5.21585	4.55525	XP_007821179.1|2.4e-149|alpha/beta hydrolase [Metarhizium robertsii ARSEF 23]
19259242	1.65208	-1.87936	-1.80665	-1.72478	KFG79001.1|0.0e+00|putative flavin containing polyamine oxidase [Metarhizium anisopliae]
19259272	-1.65772	-2.97573	1.19459	-2.5126	XP_007820688.1|1.3e-283|amidohydrolase [Metarhizium robertsii ARSEF 23]
19259288	-3.53699	-1.19877	3.80296	-1.46475	KID63201.1|1.8e-283|ammonium permease, partial [Metarhizium anisopliae ARSEF 549]
19259304	-1.57093	-1.23813	1.71233	-1.37953	XP_007820720.1|1.6e-133|hypothetical protein MAA_05018 [Metarhizium robertsii ARSEF 23]
19259338	-4.77692	-1.16533	5.41065	-1.79906	XP_007821241.1|1.9e-307|MFS transporter [Metarhizium robertsii ARSEF 23]
19259371	2.47183	1.3336	-2.3927	1.25447	XP_007821274.2|0.0e+00|membrane copper amine oxidase [Metarhizium robertsii ARSEF 23]
19259374	-3.19222	-1.34187	3.23117	-1.38082	XP_007821277.1|4.1e-233|histidinol-phosphate aminotransferase [Metarhizium robertsii ARSEF 23]
19259396	3.77173	1.2713	-6.82608	4.32565	XP_007821299.2|0.0e+00|ferro-O2-oxidoreductase [Metarhizium robertsii ARSEF 23]
19259485	-2.6409	-1.19943	2.57255	-1.13108	XP_007821388.1|5.8e-170|UPF0047 domain protein [Metarhizium robertsii ARSEF 23]
19259522	-1.77024	-1.59692	3.13165	-2.95833	XP_007821425.1|3.1e-103|hypothetical protein MAA_05236 [Metarhizium robertsii ARSEF 23]
19259537	8.11768	1.00757	-8.42698	1.31686	XP_007821440.1|1.3e-53|hypothetical protein MAA_05251 [Metarhizium robertsii ARSEF 23]
19259540	-8.06938	-4.01955	7.07958	-3.02975	XP_007821443.1|3.0e-283|Major facilitator superfamily domain protein [Metarhizium robertsii ARSEF 23]
19259575	-2.71837	-1.23305	2.87379	-1.38847	XP_007821478.2|0.0e+00|DUF455 domain protein [Metarhizium robertsii ARSEF 23]
19259669	1.72804	1.07077	-2.2355	1.57823	XP_007821572.1|1.1e-244|Monooxygenase, FAD-binding protein [Metarhizium robertsii ARSEF 23]
19259723	3.32901	1.27106	-4.26894	2.21099	XP_007821626.2|7.0e-188|Rossmann-like alpha/beta/alpha sandwich fold protein [Metarhizium robertsii ARSEF 23]
19259726	1.59154	1.52397	-1.48613	1.41857	XP_007821629.1|0.0e+00|Phosphate transporter [Metarhizium robertsii ARSEF 23]
19259756	4.96873	-1.59009	-3.49895	-3.05988	XP_007821659.2|0.0e+00|transferase family protein [Metarhizium robertsii ARSEF 23]
19259757	3.60994	-1.74071	-2.2785	-3.07215	XP_007821660.1|3.2e-277|Alcohol acetyltransferase [Metarhizium robertsii ARSEF 23]
19259758	1.82117	-1.88421	-1.25327	-2.45211	XP_007821661.2|5.8e-204|lipase [Metarhizium robertsii ARSEF 23]
19259759	6.81609	-1.46503	-5.35165	-2.92947	EMR71300.1|7.9e-262|putative siderophore iron transporter mirb protein [Eutypa lata UCREL1]
19259790	-5.52361	-2.89788	4.84066	-2.21493	XP_007821693.1|1.2e-262|Aminotransferase class-III [Metarhizium robertsii ARSEF 23]
19259797	-1.95989	-1.58186	1.7522	-1.37417	XP_007821700.1|0.0e+00|phenylacetyl-CoA ligase [Metarhizium robertsii ARSEF 23]
19259819	-1.75583	-1.07993	3.99858	-3.32268	XP_007821722.1|0.0e+00|gamma-glutamyltranspeptidase [Metarhizium robertsii ARSEF 23]
19259831	-4.73891	-2.741	3.00827	-1.01036	XP_007821734.1|0.0e+00|Sir2 family protein [Metarhizium robertsii ARSEF 23]
19259842	3.45904	1.74022	-5.48247	3.76365	XP_007821745.1|0.0e+00|potassium/sodium efflux P-type ATPase [Metarhizium robertsii ARSEF 23]
19259850	-3.34779	-3.02432	3.23951	-2.91605	XP_007821753.1|8.5e-275|Major facilitator superfamily domain protein [Metarhizium robertsii ARSEF 23]
19259883	4.66617	1.7712	-5.80964	2.91467	XP_007821786.1|1.6e-37|hypothetical protein MAA_05597 [Metarhizium robertsii ARSEF 23]
19259903	1.4588	1.6725	2.02106	-1.80735	XP_007821806.1|1.7e-278|Cytochrome P450 CYP5108C1 [Metarhizium robertsii ARSEF 23]
19259909	1.73118	-1.93279	-2.1088	-1.55517	XP_007821812.1|0.0e+00|Cytochrome P450 CYP619E1 [Metarhizium robertsii ARSEF 23]
19259915	-3.68127	-1.49833	3.21756	-1.03462	KID91258.1|0.0e+00|amino acid/polyamine transporter I [Metarhizium guizhouense ARSEF 977]
19259930	-3.45282	-1.85143	3.02482	-1.42343	XP_007821833.2|1.2e-99|carboxymuconolactone decarboxylase [Metarhizium robertsii ARSEF 23]
19260119	1.60295	-1.03443	-1.42131	-1.21608	XP_007822022.1|5.5e-171|phytanoyl-CoA dioxygenase [Metarhizium robertsii ARSEF 23]
19260201	-2.29104	-1.36077	2.34202	-1.41174	XP_014549074.1|1.2e-131|hypothetical protein MBR_01248, partial [Metarhizium brunneum ARSEF 3297]
19260212	4.47181	-3.3771	-4.25549	-3.59343	XP_007822115.2|9.4e-216|Cytochrome P450 CYP684E1 [Metarhizium robertsii ARSEF 23]
19260274	-2.13703	-2.52453	2.32405	-2.71155	XP_007822177.2|0.0e+00|WSC-domain-containing protein [Metarhizium robertsii ARSEF 23]
19260311	2.5628	-2.04037	-1.47534	-3.12784	XP_007822214.2|0.0e+00|PRO1A C6 Zink-finger protein [Metarhizium robertsii ARSEF 23]
19260379	-4.19574	-3.53945	4.49413	-3.83785	XP_007822282.2|2.6e-193|aldo/keto reductase [Metarhizium robertsii ARSEF 23]
19260418	2.55459	1.4885	-4.03617	2.97008	XP_007822321.1|0.0e+00|Monooxygenase, FAD-binding protein [Metarhizium robertsii ARSEF 23]
19260423	5.06848	1.86337	-6.56478	3.35967	XP_007822326.1|1.4e-277|flavin-containing superfamily Amine oxidase [Metarhizium robertsii ARSEF 23]
19260512	-3.39232	-1.71998	2.85591	-1.18358	XP_007822415.2|1.8e-222|arg-6 protein [Metarhizium robertsii ARSEF 23]
19260543	6.64167	4.66513	-5.10899	3.13245	XP_007822446.1|4.8e-104|hypothetical protein MAA_06257 [Metarhizium robertsii ARSEF 23]
19260544	9.19374	-1.85013	-5.30914	-5.73473	XP_007822447.1|2.4e-143|amino acid adenylation domain-containing protein [Metarhizium robertsii ARSEF 23]
19260545	8.57592	-2.24442	-5.07895	-5.74139	XP_007822448.1|1.2e-260|UDP-glucuronosyl/UDP-glucosyltransferase [Metarhizium robertsii ARSEF 23]
19260548	4.41262	1.07107	-2.22239	-1.11915	XP_007822451.1|9.8e-122|IgE-binding protein [Metarhizium robertsii ARSEF 23]
19260592	2.83039	-1.16969	-1.32681	-2.67326	XP_007822495.1|0.0e+00|glycoprotein X [Metarhizium robertsii ARSEF 23]
19260631	-3.11135	-2.27221	3.22701	-2.38787	XP_007822534.1|1.6e-130|GCN5-related N-acetyltransferase (GNAT) domain protein [Metarhizium robertsii ARSEF 23]
19260659	4.63075	1.70296	-4.58908	1.66129	XP_007822562.1|0.0e+00|RNA recognition motif domain protein [Metarhizium robertsii ARSEF 23]
19260708	2.25034	1.61744	-1.83423	1.20133	XP_007822611.1|0.0e+00|anthranilate n-hydroxycinnamoyl/benzoyltransferase [Metarhizium robertsii ARSEF 23]
19260716	-1.71995	-1.71321	2.00674	-2	XP_007822619.1|1.0e-280|hypothetical protein MAA_06430 [Metarhizium robertsii ARSEF 23]
19260759	-1.86976	-1.1488	2.49754	-1.77658	XP_007822662.1|0.0e+00|pentatricopeptide repeat protein [Metarhizium robertsii ARSEF 23]
19260761	8.47865	1.57456	-8.42919	1.5251	XP_007822664.1|1.6e-54|hypothetical protein MAA_06475 [Metarhizium robertsii ARSEF 23]
19260832	6.038	4.26541	-5.1565	3.38391	XP_007822735.2|3.9e-211|D-isomer specific 2-hydroxyacid dehydrogenase [Metarhizium robertsii ARSEF 23]
19260833	5.65424	2.54804	-4.21378	1.10758	KJK73879.1|2.5e-205|hypothetical protein H634G_10829 [Metarhizium anisopliae BRIP 53293]
19260834	7.55986	4.05206	-6.15861	2.65082	XP_007822737.1|0.0e+00|Cytochrome P450 CYP684F1 [Metarhizium robertsii ARSEF 23]
19260836	4.96	3.10202	-4.21917	2.36119	XP_007822739.1|0.0e+00|caib baif family enzyme [Metarhizium robertsii ARSEF 23]
19260837	8.67552	2.41107	-8.63072	2.36628	XP_007822740.1|9.6e-160|macrophomate synthase [Metarhizium robertsii ARSEF 23]
19260838	6.8686	2.68727	-6.86507	2.68374	XP_007822741.1|0.0e+00|L-amino acid oxidase [Metarhizium robertsii ARSEF 23]
19260839	12.3069	2.88275	-12.3018	2.87762	EXV00326.1|5.8e-63|DSBA-like thioredoxin domain protein [Metarhizium robertsii]
19260840	10.0168	2.09795	-10.2969	2.37805	XP_007822743.2|1.2e-240|delta-12 fatty acid desaturase [Metarhizium robertsii ARSEF 23]
19260841	4.17861	1.77439	-3.69803	1.29381	XP_007822744.1|7.9e-167|methyltransferase [Metarhizium robertsii ARSEF 23]
19260842	6.15144	2.11644	-5.69448	1.65949	XP_007822745.1|1.7e-155|Glutathione S-transferase [Metarhizium robertsii ARSEF 23]
19260856	1.02123	1.22401	1.63177	-1.42899	XP_007822759.1|0.0e+00|HypA [Metarhizium robertsii ARSEF 23]
19260857	1.3819	1.72068	2.01792	-1.67914	XP_007822760.1|5.3e-183|NAD(P)-binding domain protein [Metarhizium robertsii ARSEF 23]
19260858	1.40031	1.32159	1.9386	-2.01731	XP_007822761.1|7.4e-151|NAD(P)-binding domain protein [Metarhizium robertsii ARSEF 23]
19260860	1.4313	1.4833	1.5073	-1.4553	XP_007822763.1|4.7e-198|Beta-lactamase-like protein [Metarhizium robertsii ARSEF 23]
19260862	-3.10434	-1.79909	3.94084	-2.63559	XP_007822765.2|0.0e+00|multidrug resistance protein MDR [Metarhizium robertsii ARSEF 23]
19260869	-1.89026	-1.81298	2.18636	-2.10908	XP_007822772.2|0.0e+00|feruloyl esterase B [Metarhizium robertsii ARSEF 23]
19260871	-6.67716	-2.79484	8.09749	-4.21518	XP_007822774.2|0.0e+00|Cytochrome P450 CYP5081A [Metarhizium robertsii ARSEF 23]
19260872	-6.74589	-2.03562	8.87517	-4.16491	XP_007822775.1|0.0e+00|Cytochrome P450 CYP5081C [Metarhizium robertsii ARSEF 23]
19260873	-9.73285	-3.06711	11.1252	-4.45943	XP_007822776.1|0.0e+00|lanosterol synthase [Metarhizium robertsii ARSEF 23]
19260874	-6.93674	-2.33029	11.1673	-6.56085	KZZ87816.1|3.3e-82|3-oxoacyl-reductase 1 [Moelleriella libera RCEF 2490]
19260875	-6.76685	-2.68666	7.33569	-3.2555	XP_007822778.1|1.2e-309|Cytochrome P450 CYP5081B [Metarhizium robertsii ARSEF 23]
19260876	-6.49071	-2.8147	6.34387	-2.66786	XP_007822779.1|4.8e-292|transferase [Metarhizium robertsii ARSEF 23]
19260877	-7.12436	-2.84491	9.8248	-5.54535	XP_007822780.1|0.0e+00|FAD binding domain-containing protein [Metarhizium robertsii ARSEF 23]
19260878	-7.54119	-2.60204	11.3485	-6.40939	XP_007822781.1|1.2e-292|transferase family protein [Metarhizium robertsii ARSEF 23]
19260879	-6.00388	-1.75982	9.8987	-5.65464	XP_007822782.1|0.0e+00|Cytochrome P450 CYP5081D [Metarhizium robertsii ARSEF 23]
19260920	-1.4921	-1.14107	2.36227	-2.01123	XP_007822823.1|1.2e-309|Cytochrome P450 CYP52X2 [Metarhizium robertsii ARSEF 23]
19260971	-5.3149	-2.92094	3.55799	-1.16403	XP_007822874.1|1.1e-250|Major facilitator superfamily domain protein [Metarhizium robertsii ARSEF 23]
19261008	2.05464	1.0189	-2.46988	1.43414	XP_007822911.1|5.2e-180|RADC family protein [Metarhizium robertsii ARSEF 23]
19261014	-4.80596	-1.29727	2.29285	1.21584	XP_007822917.1|6.9e-149|hypothetical protein MAA_06728 [Metarhizium robertsii ARSEF 23]
19261017	-5.52797	-3.64054	6.468	-4.58058	XP_007822920.1|2.6e-142|Thioredoxin-like protein [Metarhizium robertsii ARSEF 23]
19261032	8.9571	2.38725	-10.1497	3.57989	XP_007822935.2|0.0e+00|hypothetical protein MAA_06746 [Metarhizium robertsii ARSEF 23]
19261048	3.91725	1.45428	-5.65008	3.18711	KJK79281.1|6.9e-285|hypothetical protein H634G_05521 [Metarhizium anisopliae BRIP 53293]
19261181	-5.72657	-3.62449	5.10525	-3.00316	XP_007823084.2|2.5e-254|Protein kinase-like protein [Metarhizium robertsii ARSEF 23]
19261185	-5.64193	-2.6667	5.8932	-2.91796	XP_014540848.1|1.2e-131|GMP synthase, partial [Metarhizium brunneum ARSEF 3297]
19261230	-2.70473	-2.3023	2.36976	-1.96733	XP_007823133.1|1.1e-244|UDP-glucose 4-epimerase [Metarhizium robertsii ARSEF 23]
19261231	-2.55217	-2.12789	2.28644	-1.86216	XP_007823134.2|0.0e+00|glycosyltransferase family 4 protein [Metarhizium robertsii ARSEF 23]
19261248	-3.78448	-3.65854	3.92436	-3.79842	XP_007823151.1|1.4e-169|hydrolase [Metarhizium robertsii ARSEF 23]
19261256	2.72335	1.08143	-2.91782	1.2759	XP_007823159.1|0.0e+00|fungal specific transcription factor domain-containing protein [Metarhizium robertsii ARSEF 23]
19261304	-3.28449	-1.49271	3.66423	-1.87245	XP_007823207.1|4.5e-162|Ureohydrolase [Metarhizium robertsii ARSEF 23]
19261308	1.27285	1.14173	-1.56022	1.4291	XP_007823211.1|3.4e-176|Alpha/beta hydrolase fold-3 domain protein [Metarhizium robertsii ARSEF 23]
19261324	-4.32859	-1.7681	3.60921	-1.04871	XP_007823227.1|3.7e-281|Major facilitator superfamily domain protein [Metarhizium robertsii ARSEF 23]
19261405	-3.17959	-1.70977	2.7684	-1.29858	XP_007823308.1|0.0e+00|Transcription factor, fungi [Metarhizium robertsii ARSEF 23]
19261407	-1.89595	-2.26302	1.75526	-2.12234	XP_007823310.2|2.4e-46|Dimeric alpha-beta barrel [Metarhizium robertsii ARSEF 23]
19261414	3.76985	-1.30614	-2.61374	-2.46225	XP_007823317.1|2.8e-170|hypothetical protein MAA_07128 [Metarhizium robertsii ARSEF 23]
19261440	-3.48509	-1.61158	3.94602	-2.0725	XP_007823343.1|1.6e-89|DUF1348-domain-containing protein [Metarhizium robertsii ARSEF 23]
19261453	2.8992	1.26209	-3.06405	1.42694	XP_007823356.1|6.9e-166|hypothetical protein MAA_07167 [Metarhizium robertsii ARSEF 23]
19261480	-3.34836	-1.92296	2.86019	-1.43479	XP_007823383.1|8.1e-107|hypothetical protein MAA_07194 [Metarhizium robertsii ARSEF 23]
19261507	-4.10774	-2.06378	3.44572	-1.40176	XP_007823410.2|0.0e+00|carbamoyl-phosphate synthase, arginine-specific large chain [Metarhizium robertsii ARSEF 23]
19261583	1.78843	1.03757	-2.00693	1.25607	XP_007823486.2|6.5e-225|hypothetical protein MAA_07297 [Metarhizium robertsii ARSEF 23]
19261648	-5.47999	-2.65896	6.558	-3.73697	XP_007823551.1|0.0e+00|RNA-directed RNA polymerase (Sad-1) [Metarhizium robertsii ARSEF 23]
19261681	-3.33471	-1.46021	3.29989	-1.42539	XP_007823584.1|3.2e-205|hypothetical protein MAA_07395 [Metarhizium robertsii ARSEF 23]
19261687	4.16588	1.06154	-4.10798	1.00364	XP_007823590.1|1.2e-165|hypothetical protein MAA_07401 [Metarhizium robertsii ARSEF 23]
19261724	-3.51106	-1.57117	3.27192	-1.33204	XP_007823627.1|3.2e-240|SPRY domain-containing protein [Metarhizium robertsii ARSEF 23]
19261755	-3.43883	-1.22464	3.27385	-1.05966	XP_007823658.2|0.0e+00|Lysyl-tRNA synthetase, class II [Metarhizium robertsii ARSEF 23]
19261763	4.21261	1.10513	-4.92037	1.81288	XP_007823666.2|1.0e-68|hypothetical protein MAA_07477 [Metarhizium robertsii ARSEF 23]
19261811	-9.30154	-6.90742	6.14288	-3.74876	XP_007823714.1|6.7e-106|redoxin family protein [Metarhizium robertsii ARSEF 23]
19261812	-11.4377	-9.35841	5.64181	-3.56255	XP_007823715.1|7.3e-304|Major facilitator superfamily domain protein [Metarhizium robertsii ARSEF 23]
19261815	13.6308	1.64642	-8.59991	-3.38451	EXU99418.1|7.7e-142|hypothetical protein X797_007554 [Metarhizium robertsii]
19261857	5.74919	2.93494	-8.61421	5.79996	XP_007823760.2|3.2e-38|hypothetical protein MAA_07571 [Metarhizium robertsii ARSEF 23]
19261893	6.46557	-5.93876	-9.24904	-3.15529	XP_007823796.1|7.7e-159|hypothetical protein MAA_07607 [Metarhizium robertsii ARSEF 23]
19261910	1.08826	-1.0528	1.0437	-3.18476	XP_007823813.1|3.6e-220|Glycoside hydrolase, superfamily [Metarhizium robertsii ARSEF 23]
19261936	-2.4118	-1.14587	2.90104	-1.63511	XP_007823839.1|2.1e-176|acetolactate synthase small subunit [Metarhizium robertsii ARSEF 23]
19261937	-3.32702	-1.97147	2.35865	-1.00311	XP_007823840.1|3.7e-198|Aspartate/ornithine carbamoyltransferase [Metarhizium robertsii ARSEF 23]
19261979	4.17105	-1.47564	-3.21985	-2.42685	XP_007823882.1|7.4e-279|beta-xylosidase [Metarhizium robertsii ARSEF 23]
19262004	2.36448	1.79121	-3.79627	3.223	XP_007823907.1|1.5e-47|hypothetical protein MAA_07718 [Metarhizium robertsii ARSEF 23]
19262014	-3.96323	-2.25484	3.23011	-1.52172	KJK74281.1|4.0e-275|hypothetical protein H634G_10427 [Metarhizium anisopliae BRIP 53293]
19262030	-13.3505	-10.224	1.69231	1.43421	KJK74299.1|0.0e+00|hypothetical protein H634G_10445 [Metarhizium anisopliae BRIP 53293]
19262031	6.46033	1.48607	-7.31571	2.34144	XP_007823934.2|0.0e+00|Beta-ketoacyl synthase [Metarhizium robertsii ARSEF 23]
19262032	5.04215	1.79594	-6.23207	2.98586	XP_007823935.2|2.5e-76|Dimeric alpha-beta barrel [Metarhizium robertsii ARSEF 23]
19262033	3.76797	1.26344	-5.41687	2.91233	XP_007823936.2|0.0e+00|multicopper oxidase [Metarhizium robertsii ARSEF 23]
19262077	1.82465	1.13812	4.6692	-5.35573	KID62549.1|0.0e+00|alpha-1,3-glucanase, partial [Metarhizium anisopliae ARSEF 549]
19262080	2.64714	1.64058	-2.05085	1.04429	XP_007823983.1|2.5e-160|hypothetical protein MAA_07794 [Metarhizium robertsii ARSEF 23]
19262091	1.4924	-1.00054	4.07529	-6.56823	XP_007823994.1|0.0e+00|delta-1-pyrroline-5-carboxylate dehydrogenase [Metarhizium robertsii ARSEF 23]
19262092	-1.50779	-1.20342	2.18684	-1.88247	XP_007823995.1|1.3e-264|sarcosine oxidase [Metarhizium robertsii ARSEF 23]
19262103	1.48732	1.41277	-3.61966	3.54511	XP_007824006.1|4.8e-286|glycoside hydrolase family 76 protein [Metarhizium robertsii ARSEF 23]
19262108	7.31029	2.01436	-3.02554	-2.2704	XP_007824011.1|0.0e+00|hypothetical protein MAA_07822 [Metarhizium robertsii ARSEF 23]
19262115	10.7372	1.64449	-4.08746	-5.00529	XP_007824018.2|0.0e+00|WD40 repeat-like-containing domain protein [Metarhizium robertsii ARSEF 23]
19262140	7.32193	2.92961	-7.90689	3.51457	XP_007824043.2|3.2e-299|Cytochrome P450 CYP68N3 [Metarhizium robertsii ARSEF 23]
19262177	-3.44033	-1.492	3.12202	-1.17369	EXU98926.1|1.5e-307|aspartyl/asparaginyl-tRNA synthetase [Metarhizium robertsii]
19262182	-1.83241	-2.27349	-1.98704	1.54597	XP_007824085.1|3.9e-106|hypothetical protein MAA_07896 [Metarhizium robertsii ARSEF 23]
19262187	7.65134	-2.19236	-7.37886	-2.46484	XP_007824090.1|1.8e-160|hypothetical protein MAA_07901 [Metarhizium robertsii ARSEF 23]
19262188	3.69241	-1.68508	-2.13104	-3.24645	XP_007824091.1|5.3e-302|Monooxygenase, FAD-binding protein [Metarhizium robertsii ARSEF 23]
19262192	-3.8675	-2.25345	3.13436	-1.52031	XP_007824095.1|1.8e-214|Alpha-hydroxy acid dehydrogenase, FMN-dependent [Metarhizium robertsii ARSEF 23]
19262211	3.90689	-2.30256	-4.80735	-1.4021	XP_007824114.1|0.0e+00|polyketide synthase [Metarhizium robertsii ARSEF 23]
19262212	2.44207	-3.02939	-4.36954	-1.10192	KFG87974.1|1.9e-260|Major Facilitator Superfamily protein [Metarhizium anisopliae]
19262215	-6.54633	-4.08124	5.67506	-3.20997	XP_007824118.1|0.0e+00|major facilitator superfamily transporter [Metarhizium robertsii ARSEF 23]
19262239	1.7874	1.98005	-1.57102	1.76367	XP_007824142.1|1.8e-197|late sexual development protein [Metarhizium robertsii ARSEF 23]
19262240	6.70186	1.57586	-8.05195	2.92595	XP_007824143.1|0.0e+00|hypothetical protein MAA_07954 [Metarhizium robertsii ARSEF 23]
19262263	-4.08095	-2.42979	3.4361	-1.78495	XP_007824166.1|4.8e-181|methyltransferase domain-containing protein [Metarhizium robertsii ARSEF 23]
19262286	7.86126	2.58401	-3.91637	-1.36088	XP_007824189.2|0.0e+00|Membrane attack complex component/perforin [Metarhizium robertsii ARSEF 23]
19262292	8.11364	1.53192	-2.6037	-3.97802	XP_007824195.1|0.0e+00|hypothetical protein MAA_08006 [Metarhizium robertsii ARSEF 23]
19262347	-4.18479	-1.91668	3.30058	-1.03247	XP_007824250.1|1.9e-255|Major facilitator superfamily transporter [Metarhizium robertsii ARSEF 23]
19262361	-4.46449	-4.10269	2.16505	-1.80325	XP_007824264.2|7.4e-279|Carboxylesterase, type B [Metarhizium robertsii ARSEF 23]
19262362	-3.8282	-4.1788	1.16945	-1.52006	XP_007824265.1|2.3e-169|X-Pro dipeptidyl-peptidase (S15 family) protein [Metarhizium robertsii ARSEF 23]
19262435	8.47969	-1.66978	-4.66503	-5.48444	XP_007824338.1|6.3e-141|hypothetical protein MAA_08149 [Metarhizium robertsii ARSEF 23]
19262461	6.67917	-1.50572	-6.04006	-2.14483	XP_007824364.1|5.2e-132|Ctr copper transporter [Metarhizium robertsii ARSEF 23]
19262471	2.09291	-1.92609	-2.391	-1.628	XP_007824374.1|5.4e-157|LEA domain protein [Metarhizium robertsii ARSEF 23]
19262484	6.42826	-1.00895	-4.75234	-2.68487	XP_007824387.2|2.4e-58|hypothetical protein MAA_08198 [Metarhizium robertsii ARSEF 23]
19262489	6.22454	4.19356	-7.55411	5.52314	XP_007824392.1|6.4e-48|hypothetical protein MAA_08203 [Metarhizium robertsii ARSEF 23]
19262513	-5.48839	-4.00935	3.20269	-1.72365	XP_007824416.1|9.4e-238|Protein kinase-like protein [Metarhizium robertsii ARSEF 23]
19262559	1.93074	-1.7346	-2.24793	-1.41741	XP_007824462.1|0.0e+00|PA14 domain protein [Metarhizium robertsii ARSEF 23]
19262592	10.6357	2.3457	-6.33985	-1.95017	XP_007824495.1|0.0e+00|Ankyrin repeat protein [Metarhizium robertsii ARSEF 23]
19262596	4.11087	1.81769	-4.92191	2.62873	XP_007824499.1|0.0e+00|exonuclease III [Metarhizium robertsii ARSEF 23]
19262663	-2.7482	-1.50638	2.54317	-1.30135	XP_007824566.1|7.9e-223|choline/ethanolamine kinase [Metarhizium robertsii ARSEF 23]
19262786	8.25218	1.87273	-11.4483	5.06881	XP_007824689.1|3.6e-231|Protein kinase-like protein [Metarhizium robertsii ARSEF 23]
19262797	4.55174	1.08405	2.90625	-6.37395	XP_007824700.1|0.0e+00|FAD binding domain protein [Metarhizium robertsii ARSEF 23]
19262828	1.79256	1.42	-2.02554	1.65298	XP_007824731.2|1.1e-288|Major facilitator superfamily domain, general substrate transporter [Metarhizium robertsii ARSEF 23]
19262830	2.81998	-1.0094	-2.61063	-1.21875	XP_007824733.1|2.3e-247|isovaleryl-CoA dehydrogenase [Metarhizium robertsii ARSEF 23]
19262834	1.48102	1.79273	-3.09348	3.40519	XP_007824737.1|4.5e-119|isochorismatase family protein [Metarhizium robertsii ARSEF 23]
19262845	-16.0835	-15.4573	2.85134	-2.22516	XP_007824748.1|0.0e+00|Glucose-methanol-choline oxidoreductase [Metarhizium robertsii ARSEF 23]
19262894	-1.30543	-2.18123	2.91021	-3.78601	XP_007824797.1|3.9e-77|hypothetical protein MAA_08608 [Metarhizium robertsii ARSEF 23]
19262899	4.46247	1.19007	-6.80244	3.53004	XP_007824802.1|3.0e-74|ntf2-like domain protein [Metarhizium robertsii ARSEF 23]
19262904	2.65801	-1.71984	-2.68676	-1.69109	XP_007824807.1|1.0e-175|Phytanoyl-CoA dioxygenase PhyH [Metarhizium robertsii ARSEF 23]
19262907	1.95606	-4.52695	-1.56071	-4.92229	XP_007824810.1|2.2e-178|f420-dependent NADP reductase [Metarhizium robertsii ARSEF 23]
19262928	5.63364	1.35478	-7.47907	3.20021	XP_007824831.1|8.7e-144|NAD(P)-binding domain protein [Metarhizium robertsii ARSEF 23]
19262931	7.49757	1.25417	-9.25772	3.01432	XP_007824834.1|0.0e+00|glycosyltransferase family 31 protein [Metarhizium robertsii ARSEF 23]
19262950	5.62337	1.49514	-5.26004	1.13182	XP_007824853.1|1.5e-271|hypothetical protein MAA_08664 [Metarhizium robertsii ARSEF 23]
19262953	-4.3322	-3.38733	2.21603	-1.27116	XP_007824856.1|2.3e-247|major royal jelly protein [Metarhizium robertsii ARSEF 23]
19262966	-3.23704	-4.0287	1.9783	-2.76996	XP_007824869.1|0.0e+00|beta-lactamase domain-containing protein [Metarhizium robertsii ARSEF 23]
19262969	4.25316	1.39977	-5.96274	3.10935	XP_007824872.1|2.7e-195|phospholipase D [Metarhizium robertsii ARSEF 23]
19262976	2.26655	2.06939	-4.12669	3.92953	XP_007824879.2|5.0e-138|hypothetical protein MAA_08690 [Metarhizium robertsii ARSEF 23]
19262986	-5.23415	-1.99154	9.57908	-6.33647	XP_007824889.1|5.2e-70|LysM domain-containing protein [Metarhizium robertsii ARSEF 23]
19262998	2.21069	1.47782	-3.21867	2.4858	XP_007824901.2|4.2e-120|hypothetical protein MAA_08712 [Metarhizium robertsii ARSEF 23]
19263020	1.46673	1.68202	-1.40588	1.62116	XP_007824923.1|1.0e-98|riboflavin biosynthesis protein RibD domain-containing protein [Metarhizium robertsii ARSEF 23]
19263040	2.40454	1.20958	-2.85907	1.66411	XP_007824943.2|1.6e-142|O-methyltransferase family 3 [Metarhizium robertsii ARSEF 23]
19263084	2.8399	2.19574	-3.15049	2.50633	XP_007824987.2|1.6e-306|glycoside hydrolase family 47 [Metarhizium robertsii ARSEF 23]
19263089	-9.05927	-6.63827	4.38311	-1.96211	XP_007824992.1|2.0e-221|hypothetical protein MAA_08803 [Metarhizium robertsii ARSEF 23]
19263207	-7.48497	-4.89655	4.53743	-1.94902	XP_007825110.1|4.8e-259|lipase 2 [Metarhizium robertsii ARSEF 23]
19263218	1.01492	-2.68846	-1.84828	-1.8551	XP_007825121.1|3.4e-134|hypothetical protein MAA_08932 [Metarhizium robertsii ARSEF 23]
19263219	6.16626	1.93696	-2.64638	-1.58291	XP_007825122.1|2.3e-36|Killer toxin, Kp4/SMK-like, core [Metarhizium robertsii ARSEF 23]
19263220	4.86338	1.63231	-1.18511	-2.04595	XP_007825123.1|3.8e-68|Killer toxin, Kp4 [Metarhizium robertsii ARSEF 23]
19263245	3.99079	1.08951	-5.8562	2.95493	XP_007825148.1|6.7e-103|hypothetical protein MAA_08959 [Metarhizium robertsii ARSEF 23]
19263285	10.2032	3.5543	-9.40754	2.75862	XP_007825188.1|5.0e-30|Glucose-repressible protein Grg1 [Metarhizium robertsii ARSEF 23]
19263309	-3.21889	-1.83866	2.57339	-1.19316	XP_007815116.1|1.5e-287|hypothetical protein MAC_08776 [Metarhizium acridum CQMa 102]
19263310	7.50779	-1.84535	-6.02237	-3.33078	XP_007825213.1|7.1e-285|selenium-binding protein [Metarhizium robertsii ARSEF 23]
19263317	-4.05565	-1.42302	3.77267	-1.14003	XP_007825220.2|0.0e+00|decarboxylase [Metarhizium robertsii ARSEF 23]
19263346	-1.93548	-1.10799	2.02667	-1.19918	XP_007825249.1|1.8e-272|phosphoserine phosphatase [Metarhizium robertsii ARSEF 23]
19263458	-2.10235	-1.05183	4.35199	-3.30147	XP_007825361.1|2.8e-92|hypothetical protein MAA_09172 [Metarhizium robertsii ARSEF 23]
19263515	-3.3243	-3.24381	1.16993	-1.08944	XP_007825418.2|0.0e+00|alcohol oxidase [Metarhizium robertsii ARSEF 23]
19263521	-3.06108	-2.23904	2.54814	-1.7261	XP_007825424.2|0.0e+00|ABC drug exporter AtrF [Metarhizium robertsii ARSEF 23]
19263535	1.43211	-1.00341	-1.30841	-1.12711	XP_007825438.1|7.3e-246|beta-lactamase [Metarhizium robertsii ARSEF 23]
19263574	2.58496	-2.54432	-2.92892	-2.20037	XP_007825477.1|0.0e+00|hypothetical protein MAA_09288 [Metarhizium robertsii ARSEF 23]
19263578	-7.19032	-4.80219	1.1536	1.23453	XP_007825481.1|2.6e-276|hypothetical protein MAA_09292 [Metarhizium robertsii ARSEF 23]
19263599	-1.94937	-1.23583	1.84851	-1.13497	XP_007825502.1|1.4e-143|Protein kinase-like protein [Metarhizium robertsii ARSEF 23]
19263600	3.65987	-1.41744	-2.78441	-2.29291	XP_007825503.1|0.0e+00|ferric-chelate reductase [Metarhizium robertsii ARSEF 23]
19263602	3.41649	-1.3117	-3.59883	-1.12936	XP_007825505.2|2.9e-267|Chloramphenicol acetyltransferase-like domain protein [Metarhizium robertsii ARSEF 23]
19263604	7.63481	-1.47632	-7.91886	-1.19227	XP_007825507.1|2.8e-303|Major facilitator superfamily domain protein [Metarhizium robertsii ARSEF 23]
19263605	6.77894	-1.18443	-6.08609	-1.87728	XP_007825508.1|1.1e-146|methyltransferase domain-containing protein [Metarhizium robertsii ARSEF 23]
19263637	10.0599	2.03948	-10.8893	2.86894	XP_007825540.1|4.2e-47|hypothetical protein MAA_09351 [Metarhizium robertsii ARSEF 23]
19263638	3.73697	1.48063	-3.95161	1.69527	XP_007825541.1|2.0e-212|hypothetical protein MAA_09352 [Metarhizium robertsii ARSEF 23]
19263642	5.03562	-5.18588	-7.53669	-2.68481	XP_007825545.2|4.1e-244|hemeolysin E [Metarhizium robertsii ARSEF 23]
19263643	3.35755	-5.63232	-5.98995	-2.99992	EXU96738.1|0.0e+00|hypothetical protein X797_010135 [Metarhizium robertsii]
19263644	2.50228	-4.76788	-4.81425	-2.45591	XP_007825547.1|5.9e-151|hypothetical protein MAA_09358 [Metarhizium robertsii ARSEF 23]
19263648	3.61916	2.64119	-2.93002	1.95205	XP_007825551.1|3.2e-160|SAM-dependent methyltransferase [Metarhizium robertsii ARSEF 23]
19263665	-4.69859	-2.65165	3.31016	-1.26322	XP_007825568.1|1.6e-190|NAD dependent epimerase/dehydratase family protein [Metarhizium robertsii ARSEF 23]
19263695	-5.66809	-3.58835	3.25757	-1.17782	XP_007825598.1|2.6e-99|GCN5-related N-acetyltransferase (GNAT) domain protein [Metarhizium robertsii ARSEF 23]
19263716	9.81644	1.09877	-1.62624	-7.09143	XP_007825619.1|2.1e-101|hypothetical protein MAA_09430 [Metarhizium robertsii ARSEF 23]
19263744	-1.11285	-1.00857	1.20547	-1.1012	XP_007825647.1|1.6e-284|hypothetical protein MAA_09458 [Metarhizium robertsii ARSEF 23]
19263759	-6.3352	-3.73019	5.82111	-3.2161	XP_007825662.2|2.9e-267|DUF1338 domain protein [Metarhizium robertsii ARSEF 23]
19263766	3.82782	-1.19751	-3.89724	-1.12808	XP_007825669.1|6.4e-277|cysteine-rich secreted protein [Metarhizium robertsii ARSEF 23]
19263776	-5.27217	-2.90673	3.40061	-1.03517	XP_007825679.1|5.3e-97|GCN5-related N-acetyltransferase (GNAT) domain protein [Metarhizium robertsii ARSEF 23]
19263781	-6.90952	-4.07948	5.55197	-2.72193	EXU96479.1|4.4e-290|large tegument protein UL36 [Metarhizium robertsii]
19263795	9.10644	2.77675	-10.2752	3.94548	XP_007825698.1|2.6e-87|hypothetical protein MAA_09509 [Metarhizium robertsii ARSEF 23]
19263818	11.3761	4.77621	-8.98299	2.38308	XP_007825721.1|1.3e-110|hypothetical protein MAA_09532 [Metarhizium robertsii ARSEF 23]
19263820	6.26458	1.75585	-8.83314	4.32441	XP_007825723.1|0.0e+00|hypothetical protein MAA_09534 [Metarhizium robertsii ARSEF 23]
19263831	1.63524	1.65067	-3.4246	3.44003	KJK74587.1|0.0e+00|Lanosterol synthase [Metarhizium anisopliae BRIP 53293]
19263833	-6.09796	-3.02189	5.48898	-2.41291	XP_007825736.2|2.9e-297|alpha-1,2-mannosyltransferase [Metarhizium robertsii ARSEF 23]
19263835	-5.10403	-1.96139	4.84592	-1.70328	XP_007825738.1|0.0e+00|glycoside hydrolase family 65 protein [Metarhizium robertsii ARSEF 23]
19263841	-2.57	-1.74723	2.47367	-1.65091	EXU96397.1|9.8e-229|glycosyl transferase sugar-binding region (DXD) protein [Metarhizium robertsii]
19263868	-5.41107	-2.1792	6.54399	-3.31212	XP_007825771.2|0.0e+00|Flavin monooxygenase-like protein [Metarhizium robertsii ARSEF 23]
19263877	-3.56934	-1.7071	3.1624	-1.30016	EXV01860.1|7.0e-114|FAD dependent oxidoreductase [Metarhizium robertsii]
19263878	4.16332	2.19833	-3.03116	1.06616	XP_007825781.1|7.6e-145|Peptidase S1/S6, chymotrypsin/Hap [Metarhizium robertsii ARSEF 23]
19263895	4.40312	4.68143	-4.00789	4.28619	XP_007825798.1|4.1e-64|ethanolamine utilization protein [Metarhizium robertsii ARSEF 23]
19263950	-7.76487	-3.60881	6.27944	-2.12338	XP_007825853.1|0.0e+00|Diphtheria toxin, translocation domain protein [Metarhizium robertsii ARSEF 23]
19263954	-5.57427	-3.02427	4.86058	-2.31057	XP_007825857.1|2.3e-200|WD40 repeat 2 [Metarhizium robertsii ARSEF 23]
19263985	-4.90365	-2.53198	4.47997	-2.1083	EXU96280.1|0.0e+00|AAA ATPase family protein [Metarhizium robertsii]
19263992	-4.05189	-2.00562	3.7945	-1.74824	XP_007825895.1|2.3e-220|NAD(P)-binding domain protein [Metarhizium robertsii ARSEF 23]
19263994	6.82782	2.96653	-9.52461	5.66331	XP_007825897.1|1.4e-85|hypothetical protein MAA_09708 [Metarhizium robertsii ARSEF 23]
19264017	7.20992	1.24477	-4.24646	-1.71868	XP_007825920.1|1.9e-48|Hydrophobin, fungi [Metarhizium robertsii ARSEF 23]
19264045	7.41278	1.43245	-7.83331	1.85298	XP_007825948.1|1.0e-80|hypothetical protein MAA_09759 [Metarhizium robertsii ARSEF 23]
19264074	3.39576	1.04367	-5.117	2.76492	XP_007825977.1|1.2e-162|hypothetical protein MAA_09788 [Metarhizium robertsii ARSEF 23]
19264107	4.4662	-1.89801	-4.12216	-2.24205	XP_007826010.1|8.4e-308|Cytochrome P450 CYP620Q1 [Metarhizium robertsii ARSEF 23]
19264108	6.20945	-2.62027	-6.06609	-2.76363	XP_007826011.1|1.5e-232|Peptidase M43B, pregnancy-associated plasma-A [Metarhizium robertsii ARSEF 23]
19264162	-1.01046	-1.12876	1.24219	-1.36049	XP_007826065.1|3.3e-114|GrpB domain protein [Metarhizium robertsii ARSEF 23]
19264177	-2.09913	-1.85151	1.37795	-1.13033	XP_007826080.1|1.2e-298|Low affinity iron permease, Fet4 [Metarhizium robertsii ARSEF 23]
19264199	2.50083	1.66039	-4.41271	3.57227	XP_007826102.1|4.4e-134|isochorismatase [Metarhizium robertsii ARSEF 23]
19264205	-5.555	-3.0771	9.06402	-6.58612	XP_007826108.2|8.6e-250|FAD dependent oxidoreductase [Metarhizium robertsii ARSEF 23]
19264232	3.1363	1.77276	-2.42708	1.06354	XP_007826135.1|4.6e-262|FAD dependent oxidoreductase superfamily [Metarhizium robertsii ARSEF 23]
19264234	5.05791	1.2182	-2.37516	-1.46455	XP_007826137.1|2.7e-116|nitroreductase protein [Metarhizium robertsii ARSEF 23]
19264276	-4.03242	-3.75002	2.79141	-2.50901	XP_007826179.1|0.0e+00|hypothetical protein MAA_09990 [Metarhizium robertsii ARSEF 23]
19264290	2.00353	1.30092	-1.92003	1.21742	XP_007826193.1|1.7e-244|hypothetical protein MAA_10004 [Metarhizium robertsii ARSEF 23]
19264292	2.85999	2.18914	2.20429	-2.87514	XP_007826195.1|3.4e-173|major allergen Asp f 2-like protein [Metarhizium robertsii ARSEF 23]
19264296	-4.99346	-2.53671	3.69449	-1.23774	XP_007826199.1|0.0e+00|GLEYA adhesin domain protein [Metarhizium robertsii ARSEF 23]
19264300	-5.66034	-3.31977	4.23859	-1.89802	XP_007826203.1|3.1e-266|hypothetical protein MAA_10014 [Metarhizium robertsii ARSEF 23]
19264305	2.72148	1.48986	-2.73615	1.50453	XP_007826208.2|0.0e+00|polyprotein [Metarhizium robertsii ARSEF 23]
19264328	-17.5906	-14.8586	5.9391	-3.20706	XP_007826231.1|1.9e-185|phytanoyl-CoA dioxygenase family protein [Metarhizium robertsii ARSEF 23]
19264360	8.05302	1.18532	-2.14126	-4.72644	XP_007826263.1|4.8e-195|Fungal fucose-specific lectin [Metarhizium robertsii ARSEF 23]
19264395	6.32386	2.69921	-7.46504	3.84039	XP_007826298.2|2.9e-178|5-methyltetrahydropteroyltriglutamate-homocysteine S-methyltransferase [Metarhizium robertsii ARSEF 23]
19264410	9.39017	1.171	-9.49586	1.27669	OAA40305.1|9.9e-199|NADP-dependent alcohol dehydrogenase C [Metarhizium rileyi RCEF 4871]
19264417	7.36643	-1.23462	-7.16012	-1.44093	XP_007826320.1|4.1e-202|methyltransferase [Metarhizium robertsii ARSEF 23]
19264435	1.5077	1.14907	-2.73873	2.3801	XP_007826338.2|3.5e-116|HAT dimerization [Metarhizium robertsii ARSEF 23]
19264499	-5.56593	-1.53063	6.89077	-2.85547	XP_007826402.1|0.0e+00|Cytochrome P450 CYP5317A1 [Metarhizium robertsii ARSEF 23]
19264504	4.53797	-3.13482	-2.59724	-5.07555	XP_007826407.1|1.4e-194|amidohydrolase 2 [Metarhizium robertsii ARSEF 23]
19264516	4.73064	2.09837	-6.58195	3.94969	XP_007826419.1|1.1e-120|Methyltransferase type 11 [Metarhizium robertsii ARSEF 23]
19264518	2.558	-1.12591	-4.85337	1.16946	XP_007826421.2|0.0e+00|ankyrin repeat containing protein [Metarhizium robertsii ARSEF 23]
19264584	6.28179	1.80303	-5.81279	1.33403	XP_007826487.1|8.6e-55|hydrophobin [Metarhizium robertsii ARSEF 23]
19264602	6.09248	1.42602	-7.49796	2.8315	KHN94027.1|1.3e-216|Amino acid transporter, transmembrane [Metarhizium album ARSEF 1941]
19264603	2.95247	-3.34962	-3.07166	-3.23043	XP_007826506.1|0.0e+00|pyridoxal-dependent decarboxylase domain protein [Metarhizium robertsii ARSEF 23]
19264606	-5.16323	-3.43741	7.40027	-5.67444	XP_007826509.1|0.0e+00|glutamyl-tRNA synthetase [Metarhizium robertsii ARSEF 23]
19264611	-1.52023	-2.0885	2.53503	-3.1033	XP_007826514.1|3.6e-209|Nitrilase/cyanide hydratase and apolipoprotein N-acyltransferase [Metarhizium robertsii ARSEF 23]
19264659	-4.49185	-4.02237	5.6845	-5.21501	EXU94780.1|5.1e-115|DJ-1/PfpI family protein [Metarhizium robertsii]
19264670	4.53605	5.27302	-4.99095	5.72792	XP_007826573.1|0.0e+00|dynamin family protein [Metarhizium robertsii ARSEF 23]
19264673	-3.60486	-6.03892	2.04008	-4.47413	XP_007826576.2|2.9e-203|ZIP Zinc transporter [Metarhizium robertsii ARSEF 23]
19264695	-8.59619	-9.59991	1.14498	-2.1487	EXU96644.1|0.0e+00|ABC transporter [Metarhizium robertsii]
19264708	3.98308	1.74536	-1.1797	-1.05802	XP_007826611.1|2.0e-140|hypothetical protein MAA_10422 [Metarhizium robertsii ARSEF 23]
19264709	2.6194	1.04561	-3.58144	2.00765	XP_007826612.1|3.1e-191|Phospholipase C, phosphatidylinositol-specific, X domain protein [Metarhizium robertsii ARSEF 23]
19264712	-5.28057	-2.72273	4.91162	-2.35378	XP_007826615.1|2.6e-298|arrestin (or S-antigen) domain protein [Metarhizium robertsii ARSEF 23]
19264714	-1.28287	-1.20655	1.30212	-1.2258	XP_007826617.1|9.3e-126|hypothetical protein MAA_10428 [Metarhizium robertsii ARSEF 23]
19264722	-1.96534	-1.66567	-1.69786	1.99753	XP_007826625.2|1.1e-296|catalase [Metarhizium robertsii ARSEF 23]
19264782	2.74076	2.03449	-2.65896	1.95269	XP_007826685.2|0.0e+00|Ribonuclease H-like protein [Metarhizium robertsii ARSEF 23]
19264783	3.18763	1.61609	-3.91222	2.34068	XP_007826686.2|1.0e-242|6-hydroxy-D-nicotine oxidase [Metarhizium robertsii ARSEF 23]
19264784	4.77479	3.10236	-3.95226	2.27983	XP_007826687.1|1.8e-180|NADP-dependent oxidoreductase domain protein [Metarhizium robertsii ARSEF 23]
19264813	2.51916	1.10243	1.26931	-2.68604	EXU95031.1|1.7e-186|hypothetical protein X797_011893 [Metarhizium robertsii]
19264909	3.18797	1.12727	-3.44087	1.38017	XP_011410643.1|1.3e-256|DNA-binding WRKY domain-containing protein [Metarhizium robertsii ARSEF 23]
19264930	2.74691	1.69722	1.73895	-2.78864	XP_011410665.1|1.6e-173|hypothetical protein MAA_10645 [Metarhizium robertsii ARSEF 23]
19264952	-2.60919	-1.27748	3.15537	-1.82366	XP_011410688.1|0.0e+00|hypothetical protein MAA_10668 [Metarhizium robertsii ARSEF 23]
19264969	7.82464	1.47768	-8.7866	2.43964	XP_011410705.1|0.0e+00|hypothetical protein MAA_10685 [Metarhizium robertsii ARSEF 23]
19264981	-4.4111	-1.91481	5.2724	-2.7761	XP_011410717.1|1.5e-123|HhH-GPD domain-containing protein [Metarhizium robertsii ARSEF 23]
23632244	-2.84113	-3.1218	1.09395	-1.37462	XP_011411016.1|0.0e+00|carbohydrate esterase family 4 protein [Metarhizium robertsii ARSEF 23]
23632289	2.7625	3.04629	-2.9	3.1838	XP_011411061.1|5.6e-271|hypothetical protein MAA_10840 [Metarhizium robertsii ARSEF 23]
23632294	-6.63449	-3.90558	6.59945	-3.87053	XP_011411066.1|1.5e-279|zinc finger domain-containing protein [Metarhizium robertsii ARSEF 23]
23632295	-7.18751	-5.80809	6.57945	-5.20002	XP_011411067.1|0.0e+00|hypothetical protein MAA_10846 [Metarhizium robertsii ARSEF 23]
23632319	7.30631	1.8537	-7.15718	1.70457	XP_011411091.1|1.0e-46|pyridoxamine 5'-phosphate oxidase [Metarhizium robertsii ARSEF 23]
23632334	4.77116	-1.64218	-2.1116	-4.30173	XP_011411133.1|1.1e-123|transcription factor atf21 [Metarhizium robertsii ARSEF 23]
23632351	4.62698	1.50197	-1.67418	-1.45083	XP_011411150.1|8.1e-178|hypothetical protein MAA_10902 [Metarhizium robertsii ARSEF 23]
23632363	2.58956	1.62291	1.17727	-2.14392	XP_011411162.1|1.3e-89|pol-like protein [Metarhizium robertsii ARSEF 23]
23632371	-1.61036	2.35874	1.67682	2.29228	XP_011411170.1|2.8e-156|hypothetical protein MAA_10922 [Metarhizium robertsii ARSEF 23]
23632381	-4.66163	-2.24176	3.47962	-1.05975	XP_007816687.1|1.6e-125|hypothetical protein MAA_00498 [Metarhizium robertsii ARSEF 23]
23632382	-5.41636	-2.36032	4.58263	-1.52659	XP_007816688.1|2.4e-169|dynamin family protein [Metarhizium robertsii ARSEF 23]
23632470	-3.18951	-1.46564	4.18626	-2.46238	XP_011411269.1|4.5e-57|hypothetical protein MAA_11022 [Metarhizium robertsii ARSEF 23]
23632473	9.96723	1.95042	-10.6156	2.59882	XP_011411272.1|2.7e-116|hypothetical protein MAA_11025 [Metarhizium robertsii ARSEF 23]
23632521	-3.09222	-2.51295	-1.76632	2.34559	XP_011411341.1|1.5e-207|hypothetical protein MAA_11073 [Metarhizium robertsii ARSEF 23]
23632569	2.68281	1.24424	-2.8606	1.42202	XP_011411389.1|0.0e+00|hypothetical protein MAA_11121 [Metarhizium robertsii ARSEF 23]
23632583	1.06023	1.42365	-1.87859	2.24201	EXV02422.1|7.2e-122|hypothetical protein X797_004552 [Metarhizium robertsii]
23632597	2.39415	2.76114	5.54689	-5.17991	XP_011411417.1|0.0e+00|calcium/proton exchanger [Metarhizium robertsii ARSEF 23]
23632608	1.80187	1.35527	-2.38194	1.93534	XP_011411428.1|5.2e-112|hypothetical protein MAA_11160 [Metarhizium robertsii ARSEF 23]
23632627	-1.70044	-1.41699	2.25454	-1.97109	XP_011411447.1|4.8e-84|hypothetical protein MAA_11179 [Metarhizium robertsii ARSEF 23]
23632635	-5.11686	-2.59523	4.25584	-1.73421	XP_011411469.1|1.4e-61|hypothetical protein MAA_11187 [Metarhizium robertsii ARSEF 23]
23632659	-5.86014	-2.79986	4.24569	-1.18541	XP_011411493.1|5.3e-277|hypothetical protein MAA_11211 [Metarhizium robertsii ARSEF 23]
23632687	5.93639	2.15056	-7.38048	3.59466	XP_011411521.1|7.9e-27|hypothetical protein MAA_11239 [Metarhizium robertsii ARSEF 23]
23632688	-2.26811	-1.39457	2.58496	-1.71143	XP_011411522.1|1.1e-230|Ferredoxin reductase-type FAD-binding domain protein [Metarhizium robertsii ARSEF 23]
23632733	-3.49539	-2.21412	4.19329	-2.91202	XP_011411567.1|1.9e-128|tRNA-guanine transglycosylase family protein [Metarhizium robertsii ARSEF 23]
23632752	5.24031	-1.01519	-4.56071	-1.69479	XP_011411594.1|0.0e+00|maleylacetate reductase [Metarhizium robertsii ARSEF 23]
23632829	2.38941	2.0156	-2.76164	2.38783	XP_011411677.1|2.1e-184|7TM GPCR, serpentine receptor class sx (Srsx) [Metarhizium robertsii ARSEF 23]
23632841	1.00286	1.30248	-1.28768	1.58731	XP_011411689.1|1.3e-42|hypothetical protein MAA_11393 [Metarhizium robertsii ARSEF 23]
23632844	2.64386	2.74855	-4.39438	4.49907	XP_011411692.1|5.0e-49|N-terminal fungal transcription regulatory domain-containing protein [Metarhizium robertsii ARSEF 23]
23632856	5.19178	9.69957	-4.18482	8.69262	XP_007816686.1|0.0e+00|Ankyrin repeat-containing domain protein [Metarhizium robertsii ARSEF 23]
23632906	4.05877	1.16899	-4.20857	1.31879	XP_011411754.1|1.4e-169|hypothetical protein MAA_11458 [Metarhizium robertsii ARSEF 23]
23632941	-3.29326	-4.51726	1.01706	-2.24106	XP_011411789.1|5.7e-56|ATP-dependent DNA helicase PIF1 [Metarhizium robertsii ARSEF 23]
23632969	6.23686	1.94908	-6.15302	1.86523	XP_011411818.1|5.2e-61|C2H2 finger domain protein [Metarhizium robertsii ARSEF 23]
23632970	5.80247	2.39207	-5.06667	1.65627	XP_011411819.1|3.0e-169|C2H2 transcription factor [Metarhizium robertsii ARSEF 23]
23633048	5.98333	1.79933	-5.20371	1.01971	XP_011410817.1|2.0e-148|HypA [Metarhizium robertsii ARSEF 23]
23633060	4.27928	1.06352	-6.47151	3.25575	XP_011410829.1|2.8e-300|DNA-binding protein [Metarhizium robertsii ARSEF 23]
23633079	9.68269	2.6455	-13.5765	6.53934	XP_011410848.1|1.5e-51|CAP domain protein [Metarhizium robertsii ARSEF 23]
23633124	-4.18807	-1.74607	5.73697	-3.29496	XP_011410893.1|0.0e+00|hypothetical protein MAA_11676 [Metarhizium robertsii ARSEF 23]
23633156	6.09186	1.41464	-2.95156	-1.72566	XP_011410925.1|4.8e-95|hypothetical protein MAA_11708 [Metarhizium robertsii ARSEF 23]
23633174	4.75027	1.1441	-5.15304	1.54688	XP_011410943.1|4.9e-217|hypothetical protein MAA_11726 [Metarhizium robertsii ARSEF 23]
23633251	-3.53034	-1.62404	3.00132	-1.09503	XP_011411293.1|1.0e-144|transposase [Metarhizium robertsii ARSEF 23]
23633262	3.40022	1.65772	-3.20043	1.45792	XP_011411453.1|1.3e-237|poly(ADP)-ribose polymerase [Metarhizium robertsii ARSEF 23]

## Sheet: Table S4
Table S4 Differential expressed genes between mycelial growth and inhibited samples
Gene ID	log2(WT/CZA)	log2(CZA+yeast/CZA)	log2(CZA+AA/CZA)	Nr
19254287	-1.77149	-1.15351	-1.69467	XP_007816190.2|1.9e-219|Hydroxymethylglutaryl-CoA reductase, class I/II [Metarhizium robertsii ARSEF 23]
19254288	-4.41954	-3.57154	-3.654	XP_007816191.1|2.3e-175|hypothetical protein MAA_00002 [Metarhizium robertsii ARSEF 23]
19254289	3.04109	4.99442	2.70772	XP_007816192.1|0.0e+00|Cytochrome P450 CYP6004A3 [Metarhizium robertsii ARSEF 23]
19254290	2.94366	4.22495	2.96604	XP_007816193.1|0.0e+00|hypothetical protein MAA_00004 [Metarhizium robertsii ARSEF 23]
19254291	2.32475	2.24046	3.40439	XP_007816194.1|7.2e-185|hypothetical protein MAA_00005 [Metarhizium robertsii ARSEF 23]
19254302	-2.89151	-2.10694	-1.09306	XP_007816205.1|1.5e-307|major facilitator superfamily transporter [Metarhizium robertsii ARSEF 23]
19254306	-1.86222	-1.76571	-1.50913	POR38005.1|0.0e+00|C-1-tetrahydrofolate synthase, cytoplasmic [Tolypocladium paradoxum]
19254307	-2.82501	-2.52424	-3.06502	XP_007816210.1|0.0e+00|integral membrane protein [Metarhizium robertsii ARSEF 23]
19254340	2.14193	2.5686	1.83954	XP_007816243.1|7.2e-82|hypothetical protein MAA_00054 [Metarhizium robertsii ARSEF 23]
19254341	-2.18078	-2.83386	-2.16684	XP_007816244.1|1.9e-274|Protein kinase-like protein [Metarhizium robertsii ARSEF 23]
19254346	-4.81332	-1.72955	-2.94456	EXU98847.1|9.5e-157|enoyl-CoA hydratase/isomerase family protein [Metarhizium robertsii]
19254353	-2.42767	-2.58162	-1.4532	XP_007816256.1|2.8e-184|dihydroorotate dehydrogenase-like protein [Metarhizium robertsii ARSEF 23]
19254357	-1.61964	-1.14913	-1.85059	XP_007816260.2|0.0e+00|MFS transporter [Metarhizium robertsii ARSEF 23]
19254359	-2.3811	-1.77723	-1.32833	XP_007816262.1|4.5e-60|Stress responsive alpha-beta barrel [Metarhizium robertsii ARSEF 23]
19254361	3.33178	4.25415	2.5684	XP_007816264.1|4.9e-272|hypothetical protein MAA_00075 [Metarhizium robertsii ARSEF 23]
19254365	1.98197	1.60709	1.23733	XP_007816268.1|2.7e-173|hypothetical protein MAA_00079 [Metarhizium robertsii ARSEF 23]
19254366	-5.3568	-7.2521	-2.98906	XP_007816269.1|2.6e-196|prenyl transferase [Metarhizium robertsii ARSEF 23]
19254367	-2.79597	-3.13788	-3.73126	XP_007816270.1|7.2e-137|AtmB protein [Metarhizium robertsii ARSEF 23]
19254379	-3	-2	-2.2115	XP_007816282.1|0.0e+00|Ankyrin repeat-containing domain protein [Metarhizium robertsii ARSEF 23]
19254383	2.51064	1.71741	1.21842	XP_007816286.2|5.2e-194|TPR domain protein [Metarhizium robertsii ARSEF 23]
19254384	2.04122	2.40816	1.7354	XP_007816287.1|6.3e-206|FluG domain-containing protein [Metarhizium robertsii ARSEF 23]
19254385	7.15369	6.12756	6.97186	XP_007816288.1|2.4e-70|hypothetical protein MAA_00099 [Metarhizium robertsii ARSEF 23]
19254390	-2.29391	-2.58496	-2.28011	XP_007816293.1|8.0e-173|f420-dependent NADP reductase [Metarhizium robertsii ARSEF 23]
19254392	4.53051	6.62611	4.23947	XP_007816295.1|8.5e-264|F-box domain protein [Metarhizium robertsii ARSEF 23]
19254393	5.81378	4.02237	4.71425	XP_007816296.1|6.2e-306|Cytochrome P450 CYP611B1 [Metarhizium robertsii ARSEF 23]
19254395	-8.79442	-3.54649	-3.0665	XP_007816298.1|7.7e-265|hypothetical protein MAA_00109 [Metarhizium robertsii ARSEF 23]
19254396	3.19438	2.93377	2.5538	XP_007816299.1|6.0e-133|hypothetical protein MAA_00110 [Metarhizium robertsii ARSEF 23]
19254399	1.4267	1.70667	1.41504	XP_007816302.1|1.7e-189|hypothetical protein MAA_00113 [Metarhizium robertsii ARSEF 23]
19254406	1.38217	2.32446	1.1773	XP_007816309.2|5.6e-263|Methyltransferase type 11 [Metarhizium robertsii ARSEF 23]
19254410	1.66772	1.89841	1.79088	XP_007816313.1|1.3e-189|F-box domain, cyclin-like protein [Metarhizium robertsii ARSEF 23]
19254411	2.86617	1.49639	2.69807	XP_007816314.1|1.6e-284|acid phosphatase [Metarhizium robertsii ARSEF 23]
19254415	-3.01164	-2.47607	-1.09278	XP_007816318.1|8.3e-104|GCN5-related N-acetyltransferase (GNAT) domain protein [Metarhizium robertsii ARSEF 23]
19254438	2.51907	1.0084	2.60568	EXU96657.1|1.1e-55|polyketide cylcase/dehydrase domain protein [Metarhizium robertsii]
19254441	3.35035	2.73987	3.82669	XP_007816344.1|3.3e-142|hypothetical protein MAA_00155 [Metarhizium robertsii ARSEF 23]
19254442	1.31242	1.18487	1.98093	XP_007816345.1|4.9e-209|hypothetical protein MAA_00156 [Metarhizium robertsii ARSEF 23]
19254445	3.5025	5.58996	3.57491	XP_007816348.1|4.9e-233|LysM domain protein [Metarhizium robertsii ARSEF 23]
19254446	-3.3295	-1.42768	-1.57743	XP_007816349.2|0.0e+00|Pfs domain protein [Metarhizium robertsii ARSEF 23]
19254447	-4.97196	-3.85031	-2.49546	XP_007816350.1|1.2e-301|Major facilitator superfamily transporter [Metarhizium robertsii ARSEF 23]
19254449	-4.85785	-2.92415	-2.43939	KPM36066.1|0.0e+00|2-isopropylmalate synthase [Neonectria ditissima]
19254453	3.0823	2.36735	3.2702	KJK83665.1|0.0e+00|hypothetical protein H634G_00898 [Metarhizium anisopliae BRIP 53293]
19254454	-4.60279	-3.44234	-2.63787	XP_007816357.1|0.0e+00|aminotransferase [Metarhizium robertsii ARSEF 23]
19254455	-1.6455	-1.9457	-1.3654	XP_007816358.2|0.0e+00|DUF1339 domain protein [Metarhizium robertsii ARSEF 23]
19254465	2.76172	3.10154	1.95121	XP_007816368.1|6.5e-175|biotin protein ligase [Metarhizium robertsii ARSEF 23]
19254470	4.21292	1.54569	4.76946	XP_007816373.1|9.6e-94|hypothetical protein MAA_00184 [Metarhizium robertsii ARSEF 23]
19254473	-1.15278	-1.03304	-1.424	XP_007816376.1|0.0e+00|HLH transcription factor (GlcD gamma) [Metarhizium robertsii ARSEF 23]
19254484	-2.23288	-3.01197	-1.33057	XP_007816387.2|3.7e-253|hypothetical protein MAA_00198 [Metarhizium robertsii ARSEF 23]
19254504	1.89907	1.26628	1.22239	XP_007816407.2|7.9e-295|hypothetical protein MAA_00218 [Metarhizium robertsii ARSEF 23]
19254511	-2.65255	-2.12415	-1.89187	XP_007816414.1|1.7e-214|Alternative oxidase [Metarhizium robertsii ARSEF 23]
19254516	-1.03565	-1.53912	-1.15334	XP_007816419.1|4.0e-250|phosphopyruvate hydratase [Metarhizium robertsii ARSEF 23]
19254531	-1.64389	-1.42856	-1.15623	XP_007816434.2|1.2e-196|ATP phosphoribosyltransferase [Metarhizium robertsii ARSEF 23]
19254546	4.49319	4.00165	3.84024	XP_007816449.1|0.0e+00|MSC1 protein [Metarhizium robertsii ARSEF 23]
19254550	-2.22416	-1.66474	-1.2846	XP_007816453.1|0.0e+00|tRNA ligase TRL1 [Metarhizium robertsii ARSEF 23]
19254552	-2.32211	-1.48781	-1.46947	XP_007816455.2|7.5e-128|ribonuclease P 40kDa subunit [Metarhizium robertsii ARSEF 23]
19254553	-1.46787	-1.35941	-1.11793	XP_007816456.2|7.2e-238|RNA methylase family protein [Metarhizium robertsii ARSEF 23]
19254567	1.50578	1.71891	1.03631	XP_007816470.1|3.9e-189|mitochondrial chaperone BCS1 [Metarhizium robertsii ARSEF 23]
19254570	-1.96667	-1.83528	-1.22486	XP_007816473.1|0.0e+00|proteinrelated to sialidase [Metarhizium robertsii ARSEF 23]
19254588	-4.4072	-3.02409	-2.34017	XP_022284255.1|0.0e+00|acetolactate synthase, mitochondrial precursor [Pochonia chlamydosporia 170]
19254590	-3.35803	-1.72042	-1.88273	XP_007816493.1|0.0e+00|drug resistance protein [Metarhizium robertsii ARSEF 23]
19254605	-1.81225	-1.37168	-3.39722	XP_007816508.1|0.0e+00|Zn(2)-C6 fungal-type DNA-binding domain protein [Metarhizium robertsii ARSEF 23]
19254607	-2.08662	-2.16489	-2.29088	XP_007816510.1|0.0e+00|Zn(2)-C6 fungal-type DNA-binding domain protein [Metarhizium robertsii ARSEF 23]
19254610	4.11118	2.42375	3.14905	XP_007816513.1|1.7e-152|hypothetical protein MAA_00324 [Metarhizium robertsii ARSEF 23]
19254612	1.13443	1.71061	2.55042	KFG80457.1|2.4e-155|ER membrane protein Wsc4 [Metarhizium anisopliae]
19254620	1.61252	1.52428	1.24334	XP_007816523.2|3.6e-54|Vacuolar (H+)-ATPase G subunit [Metarhizium robertsii ARSEF 23]
19254629	-3.626	-3.87681	-2.32374	XP_007816532.1|2.7e-287|indoleamine 2,3-dioxygenase [Metarhizium robertsii ARSEF 23]
19254641	2.31951	2.04214	3.75087	XP_007816544.1|1.4e-171|small secreted protein [Metarhizium robertsii ARSEF 23]
19254646	3.51007	3.38579	2.21315	XP_007816549.2|1.6e-162|hypothetical protein MAA_00360 [Metarhizium robertsii ARSEF 23]
19254658	-7.3308	-4.04392	-2.68848	XP_007816561.2|1.2e-210|Glycoside hydrolase, family 3 [Metarhizium robertsii ARSEF 23]
19254664	1.8607	1.08535	1.3727	XP_007816567.2|0.0e+00|DNA helicase, ATP-dependent, RecQ type [Metarhizium robertsii ARSEF 23]
19254674	1.62607	1.13496	1.11779	XP_007816577.1|0.0e+00|Stem cell self-renewal protein Piwi [Metarhizium robertsii ARSEF 23]
19254675	-2.02918	-1.80481	-1.91264	XP_007816578.2|6.2e-27|transposase-like protein [Metarhizium robertsii ARSEF 23]
19254676	6.75987	5.16295	5.13928	XP_007816579.2|1.0e-83|HAT dimerization [Metarhizium robertsii ARSEF 23]
19254680	2.90934	3.59896	1.83687	XP_007816583.1|0.0e+00|restless-like transposase [Metarhizium robertsii ARSEF 23]
19254684	-2.65813	-2.91285	-2.4489	XP_007816587.2|0.0e+00|ATP-dependent DNA helicase PIF1 [Metarhizium robertsii ARSEF 23]
19254691	-7.0786	-7.34163	-5.8562	XP_007816594.2|0.0e+00|heat shock transcription factor [Metarhizium robertsii ARSEF 23]
19254692	-2.66194	-1.59499	-1.89585	XP_007816595.2|3.9e-83|Aminotransferase class-III [Metarhizium robertsii ARSEF 23]
19254693	4.92982	-1.1582	2.56267	XP_007816596.1|0.0e+00|Integrase, catalytic core [Metarhizium robertsii ARSEF 23]
19254733	4.13477	4.20554	4.66253	XP_007816636.1|1.1e-85|phase-specific protein [Metarhizium robertsii ARSEF 23]
19254737	-5.05778	-3.69048	-1.88944	XP_007816640.1|5.9e-125|GCN5-related N-acetyltransferase (GNAT) domain protein [Metarhizium robertsii ARSEF 23]
19254739	2.23057	2.29211	1.64648	XP_007816642.1|1.8e-157|Ribonuclease T2, active site protein [Metarhizium robertsii ARSEF 23]
19254742	1.62681	2.51392	1.68213	XP_007816645.2|3.9e-208|helix-loop-helix DNA-binding domain-containing protein [Metarhizium robertsii ARSEF 23]
19254753	3.80646	3.32368	4.21777	XP_007816656.1|2.6e-162|Protein kinase-like protein [Metarhizium robertsii ARSEF 23]
19254762	-13.3989	-9.75811	-3.32528	XP_007816665.1|0.0e+00|Cytochrome P450 CYP505A2 [Metarhizium robertsii ARSEF 23]
19254769	-2.42289	-3.08219	-1.7464	XP_007816672.1|3.7e-75|Actin-binding, cofilin/tropomyosin type [Metarhizium robertsii ARSEF 23]
19254771	3.35147	3.10202	3.68891	XP_007816674.1|4.2e-85|hypothetical protein MAA_00485 [Metarhizium robertsii ARSEF 23]
19254777	1.52873	1.57035	1.06249	XP_007816680.1|0.0e+00|HET-s/LopB domain-containing protein [Metarhizium robertsii ARSEF 23]
19254778	2.04633	1.21201	1.16831	XP_007816681.1|0.0e+00|subtilisin-like protease [Metarhizium robertsii ARSEF 23]
19254783	-2.18112	-2.01107	-1.42236	XP_007816686.1|0.0e+00|Ankyrin repeat-containing domain protein [Metarhizium robertsii ARSEF 23]
19254784	-4.66163	-3.47962	-2.41986	XP_007816687.1|1.6e-125|hypothetical protein MAA_00498 [Metarhizium robertsii ARSEF 23]
19254785	-5.41636	-4.58263	-3.05604	XP_007816688.1|2.4e-169|dynamin family protein [Metarhizium robertsii ARSEF 23]
19254786	-3.50748	-3.31572	-2.23447	XP_007816689.1|6.0e-107|Cyclin-like protein [Metarhizium robertsii ARSEF 23]
19254794	-1.70865	-1.80426	-2.10169	XP_007816697.1|0.0e+00|PAK-box/P21-Rho-binding protein [Metarhizium robertsii ARSEF 23]
19254807	-1.58399	-1.28301	-1.10071	XP_007816710.1|0.0e+00|serine/threonine protein kinase [Metarhizium robertsii ARSEF 23]
19254817	-5.45719	-3.17386	-2.21043	XP_007816720.1|6.2e-89|glutathione-dependent formaldehyde-activating enzyme [Metarhizium robertsii ARSEF 23]
19254833	-2.41027	-2.69455	-1.94924	XP_007816736.1|7.4e-128|GCN5-related N-acetyltransferase (GNAT) domain protein [Metarhizium robertsii ARSEF 23]
19254836	1.04028	1.71579	1.34444	XP_007816739.1|0.0e+00|telomere length regulator protein (Rif1) [Metarhizium robertsii ARSEF 23]
19254837	2.39053	2.99718	2.30363	XP_007816740.1|0.0e+00|sugar transporter STL1 [Metarhizium robertsii ARSEF 23]
19254856	-2.26963	-1.69257	-1.70501	XP_007816759.2|6.7e-294|kynurenine 3-monooxygenase [Metarhizium robertsii ARSEF 23]
19254859	-2.24504	-1.8956	-1.64632	XP_007816762.1|1.7e-195|hypothetical protein MAA_00573 [Metarhizium robertsii ARSEF 23]
19254867	1.40275	1.95279	1.22464	XP_007816770.2|1.1e-172|short-chain dehydrogenase [Metarhizium robertsii ARSEF 23]
19254915	-4.09189	-4.14961	-2.25388	XP_007816818.2|4.6e-198|hypothetical protein MAA_00629 [Metarhizium robertsii ARSEF 23]
19254916	-4.63469	-4.03254	-2.79074	XP_007816819.2|0.0e+00|carboxylesterase family protein [Metarhizium robertsii ARSEF 23]
19254919	-1.43296	-1.6888	-2.08246	XP_007816822.2|0.0e+00|Peptidyl-arginine deiminase, Porphyromonas-type [Metarhizium robertsii ARSEF 23]
19254922	1.82685	3.88613	2.04231	XP_007816825.1|1.7e-297|Cellular retinaldehyde-binding/triple function [Metarhizium robertsii ARSEF 23]
19254927	2.12938	1.25908	1.61731	XP_007816830.1|6.9e-112|hypothetical protein MAA_00641 [Metarhizium robertsii ARSEF 23]
19254938	-2.00709	-1.58606	-1.33479	XP_007816841.2|7.0e-266|major facilitator superfamily transporter [Metarhizium robertsii ARSEF 23]
19254945	5.63358	5.74171	6.21374	XP_007816848.1|2.4e-39|hypothetical protein MAA_00659 [Metarhizium robertsii ARSEF 23]
19254951	1.04938	1.04564	1.01538	XP_007816854.1|4.8e-220|Uracil-DNA glycosylase, active site protein [Metarhizium robertsii ARSEF 23]
19254955	-2.68066	-2.05512	-1.64742	KHN96797.1|0.0e+00|alanyl-tRNA synthetase [Metarhizium album ARSEF 1941]
19254962	1.92242	1.19492	1.54493	XP_007816865.1|4.1e-194|hypothetical protein MAA_00676 [Metarhizium robertsii ARSEF 23]
19254980	3.40635	3.74391	2.37262	XP_007816883.2|0.0e+00|transcription factor AbaA [Metarhizium robertsii ARSEF 23]
19254998	-1.68188	-1.90317	-1.43364	XP_007816901.1|0.0e+00|nuclear elongation and deformation protein 1 [Metarhizium robertsii ARSEF 23]
19254999	-2.5468	-2.21302	-1.47074	XP_007816902.1|0.0e+00|histidinol dehydrogenase [Metarhizium robertsii ARSEF 23]
19255023	-2.13532	-1.04406	-1.86747	XP_007816926.2|0.0e+00|zinc finger domain-containing protein-type/integrase, DNA-binding protein [Metarhizium robertsii ARSEF 23]
19255027	-2.83349	-2.241	-1.66802	XP_007816930.1|0.0e+00|multidrug resistance-associated protein [Metarhizium robertsii ARSEF 23]
19255031	4.24517	-1.30705	3.77496	EXV02034.1|2.7e-215|ATPase (AAA) domain protein [Metarhizium robertsii]
19255069	2.00927	2.72784	1.73903	XP_007816972.1|0.0e+00|Heat-labile enterotoxin, A chain [Metarhizium robertsii ARSEF 23]
19255086	1.42196	1.45756	2.25203	XP_007816989.2|1.4e-247|amidohydrolase [Metarhizium robertsii ARSEF 23]
19255105	1.96469	1.88607	1.48734	XP_007817008.1|1.8e-101|hypothetical protein MAA_00819 [Metarhizium robertsii ARSEF 23]
19255129	1.3989	1.05663	2.11646	XP_007817032.1|2.5e-65|hypothetical protein MAA_00843 [Metarhizium robertsii ARSEF 23]
19255132	4.79588	4.30838	2.92368	XP_007817035.1|8.2e-46|hypothetical protein MAA_00846 [Metarhizium robertsii ARSEF 23]
19255141	1.91215	2.44871	2.09125	XP_007817044.1|0.0e+00|Auxin Efflux Carrier superfamily [Metarhizium robertsii ARSEF 23]
19255145	-3.27679	-3.34324	-1.91503	KID89937.1|0.0e+00|urea active transporter [Metarhizium guizhouense ARSEF 977]
19255148	-2.37699	-2.76235	-1.44325	XP_007817051.2|5.0e-86|Ribonuclease III [Metarhizium robertsii ARSEF 23]
19255149	4.63393	5.44619	4.65256	XP_007817052.2|5.3e-42|Protein kinase-like protein [Metarhizium robertsii ARSEF 23]
19255153	-3.49576	-1.27211	-2.09176	XP_007817056.1|5.5e-157|DUF341 domain protein [Metarhizium robertsii ARSEF 23]
19255165	8.91588	7.30378	6.93074	XP_007817068.1|5.2e-186|Acyl-CoA oxidase/dehydrogenase, central domain protein [Metarhizium robertsii ARSEF 23]
19255170	4.29921	4.29462	3.57743	XP_007817073.2|0.0e+00|restless-like transposase [Metarhizium robertsii ARSEF 23]
19255173	2.82254	3.04924	2.44968	XP_007817076.1|8.1e-121|thiol methyltransferase [Metarhizium robertsii ARSEF 23]
19255174	3.05582	2.41532	2.92125	XP_007817077.1|3.9e-228|bZIP transcription factor, bZIP-1 [Metarhizium robertsii ARSEF 23]
19255175	3.92485	3.3874	3.44224	XP_007817078.2|2.0e-81|hypothetical protein MAA_00889 [Metarhizium robertsii ARSEF 23]
19255177	2.79381	3.92209	2.80543	XP_007817080.1|1.7e-158|hypothetical protein MAA_00891 [Metarhizium robertsii ARSEF 23]
19255189	2.48875	3.75403	1.9315	XP_007817092.1|0.0e+00|Reverse transcriptase [Metarhizium robertsii ARSEF 23]
19255191	-4.88445	-3.98165	-3.42956	XP_007817094.1|1.7e-124|FAD dependent oxidoreductase [Metarhizium robertsii ARSEF 23]
19255192	-2.70519	-3.58654	-2.58654	KID94546.1|0.0e+00|Dimethylglycine Oxidase, partial [Metarhizium majus ARSEF 297]
19255194	3.05386	4.37135	2.3988	XP_007817097.1|4.1e-100|might be a transmembrane protein [Metarhizium robertsii ARSEF 23]
19255208	7.30606	6.36923	5.95031	XP_007817111.1|0.0e+00|Peptidase S28 [Metarhizium robertsii ARSEF 23]
19255209	3.11963	2.61432	3.04382	XP_007817112.1|1.0e-169|Phospholipase/carboxylesterase/thioesterase [Metarhizium robertsii ARSEF 23]
19255210	2.70205	2.92881	2.47082	XP_007817113.1|2.2e-300|hypothetical protein MAA_00924 [Metarhizium robertsii ARSEF 23]
19255211	4.6695	5.05864	5.17269	XP_007817114.1|6.9e-280|FAD linked oxidase [Metarhizium robertsii ARSEF 23]
19255213	3.41794	3.73838	2.30192	XP_007817116.2|0.0e+00|polyprotein [Metarhizium robertsii ARSEF 23]
19255214	-1.94039	-1.23678	-1.97516	XP_007817117.2|0.0e+00|ATP-dependent DNA helicase PIF1 [Metarhizium robertsii ARSEF 23]
19255215	6.08139	6.44767	8.48727	XP_007817118.2|0.0e+00|Ribonuclease H-like protein [Metarhizium robertsii ARSEF 23]
19255217	1.4613	1.06178	1.02046	XP_007817120.1|4.0e-126|Ribonuclease H-like protein [Metarhizium robertsii ARSEF 23]
19255222	-1.05991	-2.21589	-2.30975	XP_007817125.2|0.0e+00|Arrestin-lik [Metarhizium robertsii ARSEF 23]
19255223	2.48876	3.27741	1.2013	XP_007817126.1|4.9e-253|gag protein [Metarhizium robertsii ARSEF 23]
19255228	4.54299	4.02694	1.67854	XP_007817131.1|3.2e-160|3'-5' exonuclease [Metarhizium robertsii ARSEF 23]
19255230	4.36006	4.22607	3.04751	XP_007817133.1|0.0e+00|Dynamin, GTPase domain protein [Metarhizium robertsii ARSEF 23]
19255233	4.47408	4.21576	3.81632	XP_007817136.1|1.4e-94|hypothetical protein MAA_00947 [Metarhizium robertsii ARSEF 23]
19255236	5.28818	2.65152	3.32402	XP_007817139.1|1.7e-71|hypothetical protein MAA_00950 [Metarhizium robertsii ARSEF 23]
19255256	5.84678	-3.93411	2.29745	XP_007817159.1|4.5e-243|aminotransferase GliI [Metarhizium robertsii ARSEF 23]
19255257	5.96203	-2.49643	1.64653	XP_007817160.2|3.4e-204|Aromatic prenyltransferase, DMATS type [Metarhizium robertsii ARSEF 23]
19255258	5.36647	-2.49248	1.77173	XP_007817161.2|7.4e-301|Cytochrome P450 CYP5082C1 [Metarhizium robertsii ARSEF 23]
19255264	1.58384	4.80325	2.23816	XP_007817167.1|7.2e-154|Chloroperoxidase [Metarhizium robertsii ARSEF 23]
19255265	1.24074	4.10848	1.84063	XP_007817168.1|0.0e+00|linoleate diol synthase [Metarhizium robertsii ARSEF 23]
19255269	3.8481	3.29962	1.75753	XP_007817172.1|1.0e-230|Glycoside hydrolase, chitinase active site protein [Metarhizium robertsii ARSEF 23]
19255270	1.03829	1.98017	1.33871	XP_007817173.1|2.6e-154|hypothetical protein MAA_00984 [Metarhizium robertsii ARSEF 23]
19255271	1.26617	1.93488	1.51588	XP_007817174.1|3.5e-232|putative protein family UPF0261 [Metarhizium robertsii ARSEF 23]
19255279	-3.13259	-6.35106	-2.31368	XP_007817182.1|3.7e-311|hexose transporter-like protein [Metarhizium robertsii ARSEF 23]
19255281	1.81453	2.04128	1.06253	EXU99113.1|0.0e+00|multicopper oxidase [Metarhizium robertsii]
19255282	1.92227	2.16328	1.092	XP_007817185.1|0.0e+00|Phosphoesterase [Metarhizium robertsii ARSEF 23]
19255287	-4.35126	-3.40071	-2.4288	XP_007817190.1|7.8e-136|GCN5-related N-acetyltransferase (GNAT) domain protein [Metarhizium robertsii ARSEF 23]
19255297	-10.9564	-10.9564	-4.25594	XP_007817200.1|4.0e-149|hypothetical protein MAA_01011 [Metarhizium robertsii ARSEF 23]
19255304	1.67974	2.65238	1.89616	XP_007817207.1|3.4e-99|hypothetical protein MAA_01018 [Metarhizium robertsii ARSEF 23]
19255306	-4.33006	-4.84846	-3.02159	XP_007817209.1|4.6e-240|Globin, subset [Metarhizium robertsii ARSEF 23]
19255312	5.20053	2.83509	2.69318	XP_007817215.1|3.7e-164|methyltransferase domain-containing protein [Metarhizium robertsii ARSEF 23]
19255313	4.15228	2.21917	1.1416	XP_007817216.1|5.9e-262|Aromatic prenyltransferase, DMATS type [Metarhizium robertsii ARSEF 23]
19255317	6.05512	3.60216	4.19759	XP_007817220.1|6.1e-248|major royal jelly protein [Metarhizium robertsii ARSEF 23]
19255320	2.89332	2.36308	2.25019	XP_007817223.1|0.0e+00|peptidase s33, tripeptidyl-peptidase [Metarhizium robertsii ARSEF 23]
19255323	-2.14272	-2.43751	-1.03168	XP_014542966.1|0.0e+00|small oligopeptide transporter, OPT family protein, partial [Metarhizium brunneum ARSEF 3297]
19255324	-2.819	-2.83834	-1.50646	XP_007817227.1|1.4e-236|RNA 3'-terminal phosphate cyclase [Metarhizium robertsii ARSEF 23]
19255336	1.47522	1.88262	1.02665	XP_007817239.1|4.2e-157|hypothetical protein MAA_01050 [Metarhizium robertsii ARSEF 23]
19255352	3.43686	3.18161	3.2718	XP_007817255.1|1.3e-222|hypothetical protein MAA_01066 [Metarhizium robertsii ARSEF 23]
19255354	5.01261	1.79553	4.51156	XP_007817257.2|0.0e+00|NACHT and Ankyrin domain protein [Metarhizium robertsii ARSEF 23]
19255361	8.0607	9.21917	8.16491	XP_007817264.1|6.5e-74|hypothetical protein MAA_01075 [Metarhizium robertsii ARSEF 23]
19255362	5.37456	7.19209	5.19401	XP_007817265.1|1.9e-165|non-heme chloroperoxidase [Metarhizium robertsii ARSEF 23]
19255366	3.20387	3.01147	2.37523	XP_007817269.1|6.8e-197|NADP-dependent leukotriene B4 12-hydroxydehydrogenase [Metarhizium robertsii ARSEF 23]
19255370	-1.69265	-1.0859	-1.2062	XP_007817273.1|9.3e-255|cystathionine beta-lyase [Metarhizium robertsii ARSEF 23]
19255385	1.62298	1.90636	1.65876	XP_007817288.1|0.0e+00|glycosyltransferase family 2 protein [Metarhizium robertsii ARSEF 23]
19255392	1.89994	1.42129	1.28283	XP_007817295.2|9.9e-268|Ubiquitin supergroup [Metarhizium robertsii ARSEF 23]
19255408	1.75627	1.91452	1.26365	XP_007817311.1|3.3e-50|hypothetical protein MAA_01122 [Metarhizium robertsii ARSEF 23]
19255421	-4.18322	-4.3215	-2.40271	XP_007817324.2|0.0e+00|transcriptional activator xlnR [Metarhizium robertsii ARSEF 23]
19255422	-4.55897	-4.43822	-2.12686	XP_007817325.1|3.8e-217|hypothetical protein MAA_01136 [Metarhizium robertsii ARSEF 23]
19255429	-1.26735	-1.18104	-1.23849	XP_007817332.1|0.0e+00|ku70 protein [Metarhizium robertsii ARSEF 23]
19255450	-2.35197	-1.01022	-1.4922	XP_007817353.2|0.0e+00|D-aminoacylase [Metarhizium robertsii ARSEF 23]
19255451	-3.24592	-2.7867	-2.35891	XP_007817354.1|4.9e-289|pyridoxal-dependent decarboxylase-like protein [Metarhizium robertsii ARSEF 23]
19255453	-3.33008	-2.72751	-2.21806	XP_007817356.1|5.2e-283|arrestin [Metarhizium robertsii ARSEF 23]
19255467	4.86501	4.78544	3.3076	XP_007817370.1|1.7e-37|hypothetical protein MAA_01181 [Metarhizium robertsii ARSEF 23]
19255469	5.51666	4.48575	5.08675	XP_007817372.1|8.6e-71|hypothetical protein MAA_01183 [Metarhizium robertsii ARSEF 23]
19255471	2.15527	2.39169	1.66716	XP_007817374.1|0.0e+00|Phospholipase C, phosphatidylinositol-specific, X domain protein [Metarhizium robertsii ARSEF 23]
19255478	4.19162	6.57537	2.73039	KJK83520.1|3.5e-265|hypothetical protein H634G_01649 [Metarhizium anisopliae BRIP 53293]
19255479	4.52607	3.1177	3.91839	XP_007817382.2|4.2e-249|67 kDa myosin-cross-reactive antigen family protein [Metarhizium robertsii ARSEF 23]
19255480	5.12928	4.80735	5.48543	XP_007817383.1|1.0e-253|Major facilitator superfamily domain protein [Metarhizium robertsii ARSEF 23]
19255481	5.98781	5.31776	6.78438	XP_007817384.1|1.0e-149|cytosine deaminase [Metarhizium robertsii ARSEF 23]
19255482	7.33102	2.48169	7.28924	XP_007817385.1|8.8e-213|cysteine-rich secreted protein [Metarhizium robertsii ARSEF 23]
19255485	5.23266	4.71149	4.74416	XP_007817388.1|5.3e-255|hypothetical protein MAA_01199 [Metarhizium robertsii ARSEF 23]
19255487	9.30034	7.95561	9.85934	XP_007817390.1|6.7e-100|Ctr copper transporter [Metarhizium robertsii ARSEF 23]
19255488	7.14642	5.64583	7.99124	XP_007817391.1|0.0e+00|ferric-chelate reductase [Metarhizium robertsii ARSEF 23]
19255501	-1.14672	-2.50359	-1.88642	XP_007817404.1|0.0e+00|glycoside hydrolase family 92 protein [Metarhizium robertsii ARSEF 23]
19255502	1.80891	4.44968	1.7121	XP_007817405.2|9.5e-304|Cytochrome P450 CYP620C3 [Metarhizium robertsii ARSEF 23]
19255509	-3.30979	-2.27075	-1.23816	XP_007817412.1|8.4e-138|GCN5-related N-acetyltransferase (GNAT) domain protein [Metarhizium robertsii ARSEF 23]
19255510	-1.46773	-1.29327	-1.9856	XP_007817413.2|6.5e-214|hypothetical protein MAA_01224 [Metarhizium robertsii ARSEF 23]
19255513	-2.45039	-1.48003	-1.96584	XP_007817416.1|0.0e+00|zinc finger domain-containing protein [Metarhizium robertsii ARSEF 23]
19255527	-1.77256	-2.06143	-1.21567	XP_007817430.1|1.3e-264|Carbamoyl-phosphate synthase [Metarhizium robertsii ARSEF 23]
19255529	3.0663	2.23883	3.2155	XP_007817432.1|8.8e-172|nucleoside-diphosphate-sugar epimerase family protein [Metarhizium robertsii ARSEF 23]
19255540	10.6366	9.56033	9.47168	EXV00836.1|5.1e-183|hypothetical protein X797_005849 [Metarhizium robertsii]
19255548	-3.13536	-2.92765	-1.94871	XP_007817451.1|4.5e-165|Chorismate mutase, AroQ class, eukaryotic type [Metarhizium robertsii ARSEF 23]
19255549	1.18693	1.53857	1.07645	XP_007817452.1|8.6e-161|BCP1 protein [Metarhizium robertsii ARSEF 23]
19255553	5.83474	7.02074	7.8009	XP_007817456.1|3.9e-126|hypothetical protein MAA_01267 [Metarhizium robertsii ARSEF 23]
19255560	3.20179	1.83239	1.64038	XP_007817463.1|0.0e+00|Integrase, catalytic core [Metarhizium robertsii ARSEF 23]
19255564	-3.33787	-3.19847	-3.04267	XP_007817467.1|2.4e-166|Ribonuclease H-like protein [Metarhizium robertsii ARSEF 23]
19255567	5.26751	5.24234	4.33997	XP_007817470.2|6.0e-170|tryptophan synthase beta subunit-like PLP-dependent enzyme [Metarhizium robertsii ARSEF 23]
19255571	1.24458	1.18882	1.1931	XP_007817474.1|0.0e+00|kinesin light chain 1 [Metarhizium robertsii ARSEF 23]
19255576	-3.71656	-2.79998	-3.03579	XP_007817479.2|0.0e+00|Reverse transcriptase [Metarhizium robertsii ARSEF 23]
19255578	1.19882	1.50107	1.12924	XP_007817481.2|1.2e-298|hypothetical protein MAA_01292 [Metarhizium robertsii ARSEF 23]
19255583	-4.42938	-3.46978	-1.93388	XP_007817486.1|1.8e-138|haloacid dehalogenase [Metarhizium robertsii ARSEF 23]
19255584	-6.28374	-4.45243	-2.38544	XP_007817487.1|1.1e-143|O-methyltransferase [Metarhizium robertsii ARSEF 23]
19255594	1.32636	-2.24978	3.54749	XP_007817497.2|0.0e+00|Peptidase S8/S53, subtilisin/kexin/sedolisin [Metarhizium robertsii ARSEF 23]
19255597	-2.16579	-1.66459	-1.47991	XP_007817500.1|0.0e+00|Aspartyl-tRNA synthetase [Metarhizium robertsii ARSEF 23]
19255599	2.66134	2.55547	2.56362	XP_007817502.1|2.5e-263|Major facilitator superfamily domain protein [Metarhizium robertsii ARSEF 23]
19255600	-3.43203	-2.83894	-2.38092	XP_007817503.1|6.9e-180|Formyltetrahydrofolate deformylase [Metarhizium robertsii ARSEF 23]
19255603	-1.71453	-1.31192	-1.69001	XP_007817506.1|2.8e-250|hypothetical protein MAA_01317 [Metarhizium robertsii ARSEF 23]
19255609	-3.14525	-2.27504	-2.06411	KJK85757.1|0.0e+00|NAD(P) transhydrogenase [Metarhizium anisopliae BRIP 53284]
19255610	1.47574	1.68451	1.07067	XP_007817513.1|6.8e-94|NADH:ubiquinone oxidoreductase 13.4kD subunit [Metarhizium robertsii ARSEF 23]
19255620	2.22396	2.44838	1.53263	XP_007817523.1|2.1e-273|prolyl aminopeptidase (secreted protein) [Metarhizium robertsii ARSEF 23]
19255631	3.38992	-2.42626	3.04947	XP_007817534.2|1.8e-216|Glycoside hydrolase-type carbohydrate-binding, subgroup [Metarhizium robertsii ARSEF 23]
19255636	2.38307	1.24814	2.09743	XP_007817539.2|0.0e+00|general substrate transporter [Metarhizium robertsii ARSEF 23]
19255637	3.74919	2.64263	3.52889	XP_007817540.2|0.0e+00|Cytochrome P450 CYP682P1 [Metarhizium robertsii ARSEF 23]
19255639	3.00943	1.35188	2.89304	XP_007817542.1|1.2e-201|Oxoglutarate/iron-dependent oxygenase [Metarhizium robertsii ARSEF 23]
19255655	4.0933	2.31194	4.24005	XP_007817558.2|0.0e+00|Amidase signature domain protein [Metarhizium robertsii ARSEF 23]
19255658	2.08222	-1.45741	2.77333	XP_014540044.1|5.5e-52|hypothetical protein MBR_09810, partial [Metarhizium brunneum ARSEF 3297]
19255666	2.93185	2.01445	4.3229	XP_007817569.1|0.0e+00|uncharacterized protein MAA_01380 [Metarhizium robertsii ARSEF 23]
19255676	1.9927	1.4352	1.89186	XP_007817579.2|0.0e+00|hypothetical protein MAA_01390 [Metarhizium robertsii ARSEF 23]
19255684	2.736	2.09703	1.73761	XP_007817587.1|3.7e-203|Ribonuclease H domain protein [Metarhizium robertsii ARSEF 23]
19255685	1.75798	3.15437	1.1481	XP_007817588.2|5.0e-228|hypothetical protein MAA_01399 [Metarhizium robertsii ARSEF 23]
19255689	1.44162	1.68464	1.31312	XP_007817592.2|1.3e-231|ubiquinol-cytochrome-c reductase cytochrome c1 [Metarhizium robertsii ARSEF 23]
19255691	3.16615	1.62751	2.92408	XP_007817594.1|6.3e-53|Thioredoxin-like fold protein [Metarhizium robertsii ARSEF 23]
19255693	3.05352	2.14738	2.12063	XP_007817596.1|9.1e-88|hypothetical protein MAA_01407 [Metarhizium robertsii ARSEF 23]
19255694	8.38414	6.32912	6.65964	EXU94605.1|1.4e-126|DUF4066 domain protein [Metarhizium robertsii]
19255702	-8.43463	-4.34717	-2.43463	XP_007817605.1|4.6e-198|Peptidase S1/S6, chymotrypsin/Hap, active site protein [Metarhizium robertsii ARSEF 23]
19255706	1.93646	2.9488	1.60446	XP_007817609.1|9.7e-119|hypothetical protein MAA_01420 [Metarhizium robertsii ARSEF 23]
19255711	3.84785	1.62527	1.34442	EXV00127.1|2.9e-36|hypothetical protein X797_006574 [Metarhizium robertsii]
19255713	3.49214	2.47776	2.13788	XP_007817616.1|7.0e-120|hypothetical protein MAA_01427 [Metarhizium robertsii ARSEF 23]
19255722	3.67184	4.45727	2.14262	XP_007817625.1|3.0e-258|membrane protein [Metarhizium robertsii ARSEF 23]
19255727	2.90748	1.92438	1.60534	XP_007817630.1|2.2e-121|hypothetical protein MAA_01441 [Metarhizium robertsii ARSEF 23]
19255745	1.9982	2.75721	1.15003	XP_007817648.1|1.2e-204|indc11-like protein [Metarhizium robertsii ARSEF 23]
19255748	-5.07444	-4.5056	-3.69285	KID86913.1|0.0e+00|Amino-acid permease inda1 [Metarhizium guizhouense ARSEF 977]
19255750	-2.24003	-1.94985	-1.24374	XP_007817653.1|0.0e+00|integral membrane protein [Metarhizium robertsii ARSEF 23]
19255753	-1.24953	-1.16549	-1.02279	XP_007817656.1|7.9e-237|proteinrelated to secreted protein- sviceus [Metarhizium robertsii ARSEF 23]
19255756	-1.79506	-2.19831	-1.13403	XP_007817659.1|1.0e-135|lysine decarboxylase family [Metarhizium robertsii ARSEF 23]
19255770	3.46777	2.67527	2.98693	XP_007817673.1|8.0e-53|hypothetical protein MAA_01484 [Metarhizium robertsii ARSEF 23]
19255780	-2.56041	-1.48258	-1.85606	XP_007817683.1|2.0e-157|urease [Metarhizium robertsii ARSEF 23]
19255813	2.24729	2.72112	1.58496	XP_007817716.1|1.3e-109|hypothetical protein MAA_01527 [Metarhizium robertsii ARSEF 23]
19255814	3.40651	1.2777	3.09651	XP_007817717.1|6.4e-217|lipase [Metarhizium robertsii ARSEF 23]
19255832	-4.34626	-2.55253	-2.06602	XP_007817735.1|0.0e+00|acetoacetyl-CoA synthase [Metarhizium robertsii ARSEF 23]
19255834	-2.07632	-1.62771	-1.27591	XP_007817737.1|1.4e-126|hypothetical protein MAA_01548 [Metarhizium robertsii ARSEF 23]
19255835	-1.7254	-1.80439	-1.35288	XP_007817738.1|6.2e-251|arginine biosynthesis bifunctional protein ArgJ [Metarhizium robertsii ARSEF 23]
19255848	-2.57218	-1.27126	-1.00243	XP_007817751.2|6.7e-166|Outer membrane protein, beta-barrel [Metarhizium robertsii ARSEF 23]
19255851	1.50762	1.46575	1.72346	XP_007817754.1|3.1e-205|NIPSNAP family protein [Metarhizium robertsii ARSEF 23]
19255853	-3.04047	-3.58962	-1.56767	XP_007817756.1|6.1e-153|Serine hydrolase FSH [Metarhizium robertsii ARSEF 23]
19255861	2.12206	1.8415	1.48899	XP_007817764.1|1.2e-125|YjeF-related protein [Metarhizium robertsii ARSEF 23]
19255874	6.41509	7.03769	4.34301	XP_007817777.1|3.6e-99|hypothetical protein MAA_01588 [Metarhizium robertsii ARSEF 23]
19255876	2.32142	1.71998	1.42603	XP_007817779.2|4.0e-208|hypothetical protein MAA_01590 [Metarhizium robertsii ARSEF 23]
19255888	-7.15301	-3.30117	-2.19867	XP_007817791.1|4.0e-61|hypothetical protein MAA_01602 [Metarhizium robertsii ARSEF 23]
19255891	2.43489	3.21787	1.21387	XP_007817794.2|2.2e-195|NAD(P)-binding domain protein [Metarhizium robertsii ARSEF 23]
19255898	-4.96057	-4.42392	-2.80306	XP_007817801.1|7.5e-131|Chorismate mutase, AroQ class, eukaryotic type [Metarhizium robertsii ARSEF 23]
19255909	5.56965	1.75954	4.13948	XP_007817812.2|1.2e-111|short-chain dehydrogenase/reductase [Metarhizium robertsii ARSEF 23]
19255910	5.43613	4.02572	4.2512	XP_007817813.2|8.0e-292|LysR family regulatory protein [Metarhizium robertsii ARSEF 23]
19255911	6.36791	4.10875	4.98281	XP_007817814.1|4.9e-158|Thioesterase [Metarhizium robertsii ARSEF 23]
19255925	-1.33015	-1.75899	-3.1375	XP_007817828.1|0.0e+00|peptide synthetase [Metarhizium robertsii ARSEF 23]
19255927	-1.8827	-1.25596	-1.1714	XP_007817830.1|6.0e-229|Ankyrin repeat protein [Metarhizium robertsii ARSEF 23]
19255928	-1.91754	-1.54314	-2.28011	XP_007817831.1|0.0e+00|fatty acid synthase subunit alpha reductase [Metarhizium robertsii ARSEF 23]
19255929	-2.64195	-1.98988	-4.19555	XP_007817832.2|2.4e-302|Cytochrome P450 CYP548V1 [Metarhizium robertsii ARSEF 23]
19255933	3.14975	2.81592	3.49185	XP_007817836.1|0.0e+00|protein kinase [Metarhizium robertsii ARSEF 23]
19255939	7.43849	5.82746	7.22848	XP_007817842.1|2.3e-83|hypothetical protein MAA_01653 [Metarhizium robertsii ARSEF 23]
19255940	5.58764	4.52501	4.95066	XP_007817843.1|4.9e-87|hypothetical protein MAA_01654 [Metarhizium robertsii ARSEF 23]
19255945	3.34239	5.55897	3.47805	XP_007817848.1|0.0e+00|hypothetical protein MAA_01659 [Metarhizium robertsii ARSEF 23]
19255957	2.09168	1.88098	2.73566	KJK77168.1|0.0e+00|permease [Metarhizium anisopliae BRIP 53293]
19255960	11.3799	9.65464	8	XP_007817863.1|1.5e-81|Endoribonuclease L-PSP/chorismate mutase-like protein [Metarhizium robertsii ARSEF 23]
19255961	-8.70044	-5.11548	-8.70044	XP_007817864.1|1.2e-145|Peptidase S1/S6, chymotrypsin/Hap [Metarhizium robertsii ARSEF 23]
19255978	-1.82716	-1.49853	-1.01824	XP_007817881.1|9.7e-140|alanine racemase-like protein [Metarhizium robertsii ARSEF 23]
19256007	-4.82552	-3.89074	-2.72399	XP_007817910.1|3.2e-266|acetylornithine aminotransferase-like protein [Metarhizium robertsii ARSEF 23]
19256008	1.59038	1.33846	1.18503	XP_007817911.1|2.2e-308|glutamate decarboxylase [Metarhizium robertsii ARSEF 23]
19256017	2.352	3.46264	1.34135	XP_007817920.1|0.0e+00|multicopper oxidase [Metarhizium robertsii ARSEF 23]
19256018	-3.68949	-3.3245	-2.27722	OAA41315.1|8.8e-239|Pyridoxal phosphate-dependent transferase, major domain protein [Metarhizium rileyi RCEF 4871]
19256028	1.81709	1.35705	1.53511	XP_007817931.2|0.0e+00|carboxylesterase family protein [Metarhizium robertsii ARSEF 23]
19256030	-2.45232	-2.77273	-1.93592	XP_007817933.1|2.5e-188|acetyl esterase [Metarhizium robertsii ARSEF 23]
19256036	2.61514	2.78711	1.38661	XP_007817939.1|1.3e-118|bacterial-type extracellular deoxyribonuclease [Metarhizium robertsii ARSEF 23]
19256057	-1.32843	-2.58172	-1.54337	XP_007817960.1|5.9e-248|zinc finger domain-containing protein [Metarhizium robertsii ARSEF 23]
19256075	1.26337	1.86297	1.27616	XP_007817978.1|1.5e-199|hypothetical protein MAA_01789 [Metarhizium robertsii ARSEF 23]
19256077	-5.20815	-3.15487	-3.06989	XP_007817980.1|0.0e+00|Major facilitator superfamily domain protein [Metarhizium robertsii ARSEF 23]
19256090	-2.3543	-1.26674	-1.71559	XP_007817993.2|0.0e+00|6-phosphofructo-2-kinase 1 [Metarhizium robertsii ARSEF 23]
19256100	-1.64542	-1.9845	-1.94798	XP_007818003.1|0.0e+00|Ankyrin repeat protein [Metarhizium robertsii ARSEF 23]
19256105	-2.06911	-2.42065	-1.57454	KDB14632.1|0.0e+00|hypothetical protein UV8b_4488 [Ustilaginoidea virens]
19256108	1.42466	1.81456	1.4278	XP_018138767.1|0.0e+00|FGGY-family pentulose kinase [Pochonia chlamydosporia 170]
19256112	-1.58614	-2.48645	-1.25911	XP_014546848.1|0.0e+00|Plasma membrane ATPase (Proton pump), partial [Metarhizium brunneum ARSEF 3297]
19256118	4.36394	3.07973	4.13489	XP_007818021.1|1.4e-77|MARVEL-like domain protein [Metarhizium robertsii ARSEF 23]
19256145	2.3298	2.14039	1.77441	XP_007818048.2|9.0e-260|aldose 1-epimerase [Metarhizium robertsii ARSEF 23]
19256155	-1.58705	-1.61935	-1.06497	XP_014546893.1|6.9e-169|Mitochondrial carrier domain protein, partial [Metarhizium brunneum ARSEF 3297]
19256161	-1.60223	-1.88018	-1.23283	XP_007818064.1|1.7e-167|NIF system FeS cluster assembly, NifU [Metarhizium robertsii ARSEF 23]
19256164	-1.83077	-1.71029	-1.6403	XP_007818067.2|0.0e+00|Armadillo-like helical [Metarhizium robertsii ARSEF 23]
19256190	2.12645	1.64481	1.74139	XP_007818093.1|3.0e-278|Nucleotide-sugar transporter [Metarhizium robertsii ARSEF 23]
19256202	3.31221	3.01251	3.65873	EXV05519.1|1.3e-74|hypothetical protein X797_000234 [Metarhizium robertsii]
19256220	1.04446	1.56925	1.01818	XP_007818123.1|0.0e+00|hypothetical protein MAA_01934 [Metarhizium robertsii ARSEF 23]
19256225	-2.5959	-1.59048	-2.0372	XP_007818128.1|0.0e+00|beta-Ala-His dipeptidase [Metarhizium robertsii ARSEF 23]
19256226	1.40068	1.18911	1.20841	XP_007818129.2|0.0e+00|beta-galactosidase [Metarhizium robertsii ARSEF 23]
19256227	1.90602	2.60972	1.81097	XP_007818130.1|9.7e-105|hypothetical protein MAA_01941 [Metarhizium robertsii ARSEF 23]
19256237	2.12519	1.61427	1.09914	XP_007818140.1|1.4e-97|peptidoglycan-binding LysM domain protein [Metarhizium robertsii ARSEF 23]
19256242	2.71213	2.18102	3.09895	KJK81715.1|2.5e-180|hypothetical protein H634G_02977 [Metarhizium anisopliae BRIP 53293]
19256268	2.44161	2.56993	2.21198	XP_014547009.1|6.3e-75|hypothetical protein MBR_02302, partial [Metarhizium brunneum ARSEF 3297]
19256285	-1.0727	-1.45214	-1.18692	XP_007818188.1|5.1e-141|AoPex11B-like protein [Metarhizium robertsii ARSEF 23]
19256291	1.27953	1.2454	1.22078	XP_007818194.2|3.4e-235|DNA repair protein rad10 [Metarhizium robertsii ARSEF 23]
19256292	4.9753	2.59574	4.3903	XP_007818195.1|2.4e-310|Glycoside hydrolase, family 47 [Metarhizium robertsii ARSEF 23]
19256327	2.01272	2.38592	1.76323	XP_007818230.1|3.3e-131|complex I intermediate-associated protein 30 [Metarhizium robertsii ARSEF 23]
19256328	2.49631	2.58456	2.13286	XP_007818231.1|6.0e-201|3-oxo-5-alpha-steroid 4-dehydrogenase [Metarhizium robertsii ARSEF 23]
19256334	-1.98981	-2.44376	-1.24962	EXV05664.1|2.6e-271|bZIP transcription factor [Metarhizium robertsii]
19256357	-3.04126	-1.11425	-1.03244	XP_007818260.1|2.2e-256|helix-loop-helix DNA-binding domain-containing protein [Metarhizium robertsii ARSEF 23]
19256371	-2.48332	-3.13225	-1.7493	XP_007818274.1|0.0e+00|hypothetical protein MAA_02085 [Metarhizium robertsii ARSEF 23]
19256372	-2.77696	-2.87582	-2.21392	XP_007818275.1|7.5e-148|FMN-binding split barrel [Metarhizium robertsii ARSEF 23]
19256373	1.27458	1.19633	1.24114	XP_007818276.1|2.0e-125|hypothetical protein MAA_02087 [Metarhizium robertsii ARSEF 23]
19256374	1.318	1.23224	1.11787	XP_007818277.1|0.0e+00|spermine/spermidine synthase family protein [Metarhizium robertsii ARSEF 23]
19256375	-1.99294	-2.21022	-1.28557	XP_007818278.1|0.0e+00|nitrogen regulatory protein [Metarhizium robertsii ARSEF 23]
19256382	-2.32363	-1.36641	-1.60091	XP_007818285.1|0.0e+00|5'/3'-nucleotidase SurE [Metarhizium robertsii ARSEF 23]
19256386	-5.348	-3.03	-2.55575	XP_014547105.1|8.0e-237|branched-chain amino acid aminotransferase, cytosolic, partial [Metarhizium brunneum ARSEF 3297]
19256393	1.30634	1.7613	1.39455	EXV05727.1|1.1e-84|SelR domain protein [Metarhizium robertsii]
19256400	1.76992	1.25368	1.90556	XP_007818303.1|0.0e+00|glycoside hydrolase family 1 [Metarhizium robertsii ARSEF 23]
19256403	-3.6152	-2.7088	-2.10285	XP_007818306.1|7.9e-204|Short-chain dehydrogenase/reductase SDR [Metarhizium robertsii ARSEF 23]
19256404	-1.61188	-1.34741	-1.60449	XP_007818307.1|0.0e+00|PakB [Metarhizium robertsii ARSEF 23]
19256409	2.65263	1.99859	1.66065	XP_007818312.1|6.7e-149|WW domain-binding protein [Metarhizium robertsii ARSEF 23]
19256413	-2.55002	-3.65325	-1.85159	XP_007818316.1|2.4e-224|carboxy-cis,cis-muconate cyclase [Metarhizium robertsii ARSEF 23]
19256415	4.59832	2.21825	4.05493	XP_007818318.1|0.0e+00|d-3-phosphoglycerate dehydrogenase [Metarhizium robertsii ARSEF 23]
19256419	1.78161	2.4355	1.23412	XP_007818322.1|0.0e+00|pheromone-regulated membrane protein [Metarhizium robertsii ARSEF 23]
19256423	1.37626	-1.30256	1.38226	XP_007818326.1|4.3e-143|hypothetical protein MAA_02137 [Metarhizium robertsii ARSEF 23]
19256426	-1.17391	1.05258	1.35382	XP_007818329.1|1.2e-232|short chain dehydrogenase [Metarhizium robertsii ARSEF 23]
19256432	-6.01154	-3.43549	-2.68512	XP_007818335.1|1.8e-219|RNA ligase, DRB0094 family [Metarhizium robertsii ARSEF 23]
19256434	-3.93912	-2.90175	-2.66245	XP_007818337.2|0.0e+00|Heterokaryon incompatibility [Metarhizium robertsii ARSEF 23]
19256436	1.86578	1.7418	1.48092	XP_014547161.1|0.0e+00|Long-chain acyl-CoA synthetase, partial [Metarhizium brunneum ARSEF 3297]
19256439	-4.72889	-5.52061	-3.01331	XP_007818342.1|6.6e-141|phosphoglycerate mutase [Metarhizium robertsii ARSEF 23]
19256449	1.94454	1.48368	2.57145	XP_007818352.1|4.6e-223|Sucraseferredoxin-like protein [Metarhizium robertsii ARSEF 23]
19256453	5.31288	3.34239	3.63144	XP_007818356.2|2.5e-232|Glucoamylase, putative [Metarhizium robertsii ARSEF 23]
19256460	1.43145	2.36053	1.02793	XP_007818363.1|2.5e-91|cytidine and deoxycytidylate deaminase zinc-binding domain containing protein [Metarhizium robertsii ARSEF 23]
19256469	4.02794	1.98977	2.21853	XP_007818372.1|1.6e-31|Glucose-repressible protein Grg1 [Metarhizium robertsii ARSEF 23]
19256499	-1.47243	-1.45778	-1.41987	KJK81984.1|1.2e-108|hypothetical protein H634G_03248 [Metarhizium anisopliae BRIP 53293]
19256500	-2.83965	-1.75441	-1.29003	XP_007818403.2|0.0e+00|nitrite reductase [Metarhizium robertsii ARSEF 23]
19256504	-1.36421	-2.41871	-1.12153	XP_007818407.1|0.0e+00|ceramidase family protein [Metarhizium robertsii ARSEF 23]
19256513	-3.61538	-4.72271	-2.20042	XP_007818416.1|1.8e-280|fructosyl-amino acid oxidase [Metarhizium robertsii ARSEF 23]
19256517	2.75371	1.81644	2.66632	XP_007818420.2|9.6e-168|phytanoyl-CoA dioxygenase [Metarhizium robertsii ARSEF 23]
19256520	-2.42677	-2.36831	-1.54541	XP_007818423.1|0.0e+00|F-box domain, cyclin-like protein [Metarhizium robertsii ARSEF 23]
19256523	1.04626	1.06809	1.22774	XP_007818426.2|1.3e-77|hypothetical protein MAA_02237 [Metarhizium robertsii ARSEF 23]
19256526	-1.97188	-2.14319	-1.90654	EXV05873.1|0.0e+00|peptidase S10 family protein [Metarhizium robertsii]
19256527	-2.92634	-2.50297	-2.0653	OAA51842.1|1.9e-261|Pyridoxal phosphate-dependent transferase, major domain protein [Metarhizium rileyi RCEF 4871]
19256532	-2.51025	-2.30049	-1.8136	XP_007818435.2|0.0e+00|beta-arrestin protein [Metarhizium robertsii ARSEF 23]
19256534	2.55726	1.38062	1.69427	XP_007818437.1|2.7e-116|hypothetical protein MAA_02248 [Metarhizium robertsii ARSEF 23]
19256536	2.64201	2.53863	1.86895	XP_007818439.1|2.1e-113|PAS domain containing protein [Metarhizium robertsii ARSEF 23]
19256537	2.49102	1.18297	2.04209	XP_007818440.2|4.2e-252|chromosomal organization and DNA repair protein Mms21 [Metarhizium robertsii ARSEF 23]
19256543	1.92698	1.26292	1.26349	XP_007818446.1|9.0e-216|DUF323 domain-containing protein [Metarhizium robertsii ARSEF 23]
19256545	1.84007	2.44821	1.73959	XP_007818448.1|4.6e-162|hypothetical protein MAA_02259 [Metarhizium robertsii ARSEF 23]
19256546	1.89915	2.23727	1.14957	XP_007818449.1|4.1e-252|sarcosine oxidase [Metarhizium robertsii ARSEF 23]
19256547	-1.42455	-1.37018	-1.02463	KJK74531.1|0.0e+00|Sulfite reductase flavoprotein component [Metarhizium anisopliae BRIP 53293]
19256554	-3.20057	-1.73658	-1.74564	XP_007818457.1|2.5e-174|phenazine biosynthesis PhzC/PhzF protein [Metarhizium robertsii ARSEF 23]
19256581	1.47368	2.44101	1.73065	XP_007818484.1|4.3e-105|hypothetical protein MAA_02295 [Metarhizium robertsii ARSEF 23]
19256583	-2.61083	-2.2775	-1.94866	XP_007818486.1|5.9e-204|Copper fist DNA binding domain protein [Metarhizium robertsii ARSEF 23]
19256593	-4.76673	-4.10811	-2.40606	XP_007818496.1|6.5e-77|ATP/GTP-binding protein [Metarhizium robertsii ARSEF 23]
19256594	-1.44894	-2.39291	-1.47237	XP_007818497.1|1.9e-157|Tudor domain protein [Metarhizium robertsii ARSEF 23]
19256598	-1.04622	-1.41776	-1.68017	XP_007818501.2|0.0e+00|DNA binding domain-containing protein [Metarhizium robertsii ARSEF 23]
19256624	-1.26816	-2.34894	-1.15268	XP_007818527.1|0.0e+00|General substrate transporter [Metarhizium robertsii ARSEF 23]
19256625	-2.51498	-2.22935	-1.69883	XP_007818528.1|4.7e-150|hypothetical protein MAA_02339 [Metarhizium robertsii ARSEF 23]
19256627	2.02942	1.13529	1.63567	XP_007818530.1|1.7e-50|Dolichol-phosphate mannosyltransferase subunit 3 [Metarhizium robertsii ARSEF 23]
19256629	-1.82817	-1.94099	-1.20731	XP_007818532.1|2.0e-145|Oxidoreductase-like protein [Metarhizium robertsii ARSEF 23]
19256633	1.71956	2.00224	1.35765	XP_007818536.2|6.6e-92|hypothetical protein MAA_02347 [Metarhizium robertsii ARSEF 23]
19256634	-3.18724	-2.5343	-1.67777	KIE01725.1|3.7e-212|phospho-2-dehydro-3-deoxyheptonate aldolase, partial [Metarhizium majus ARSEF 297]
19256645	2.92309	3.69854	2.24362	XP_007818548.1|2.4e-268|Carbohydrate-binding WSC [Metarhizium robertsii ARSEF 23]
19256647	-1.08823	-1.6073	-1.12536	XP_007818550.1|1.3e-247|vegetative cell wall protein gp1 [Metarhizium robertsii ARSEF 23]
19256650	-3.16198	-2.65469	-1.74549	KID92739.1|0.0e+00|BMR1-like protein [Metarhizium guizhouense ARSEF 977]
19256654	2.19105	1.6433	1.58353	XP_007818557.1|2.9e-47|hypothetical protein MAA_02368 [Metarhizium robertsii ARSEF 23]
19256657	2.04119	1.93131	1.30956	XP_007818560.1|1.1e-69|hypothetical protein MAA_02371 [Metarhizium robertsii ARSEF 23]
19256665	-2.87041	-1.90431	-1.1802	XP_007818568.2|6.4e-231|Aromatic-ring hydroxylase-like protein [Metarhizium robertsii ARSEF 23]
19256668	-2.99383	-1.62137	-2.82047	XP_007818571.2|0.0e+00|Oligopeptide transporter OPT superfamily [Metarhizium robertsii ARSEF 23]
19256671	1.56298	2.087	1.10476	XP_007818574.1|0.0e+00|zinc finger domain-containing protein [Metarhizium robertsii ARSEF 23]
19256684	-3.49056	-3.80923	-2.14647	XP_007818587.1|0.0e+00|monosaccharide transporter [Metarhizium robertsii ARSEF 23]
19256690	-1.85532	-1.58126	-1.68862	XP_007818593.1|9.2e-205|NAD(P)-binding domain protein [Metarhizium robertsii ARSEF 23]
19256694	2.74854	1.55967	2.97413	XP_007818597.1|2.3e-228|Peptidase S8/S53, subtilisin/kexin/sedolisin [Metarhizium robertsii ARSEF 23]
19256695	2.86092	1.36306	1.82511	XP_007818598.1|7.4e-260|N2227-like protein [Metarhizium robertsii ARSEF 23]
19256697	2.99442	2.31874	2.30205	XP_007818600.2|6.7e-305|alpha glucoside transporter [Metarhizium robertsii ARSEF 23]
19256698	-1.7443	-1.93164	-1.86572	XP_007818601.1|1.9e-157|hypothetical protein MAA_02412 [Metarhizium robertsii ARSEF 23]
19256699	6.29785	5.31224	5.2893	XP_007818602.1|3.3e-268|C4-dicarboxylate transporter/malic acid transporter [Metarhizium robertsii ARSEF 23]
19256700	-2.85592	-1.99001	-1.91918	XP_007818603.1|8.6e-308|amino acid permease [Metarhizium robertsii ARSEF 23]
19256715	1.25314	1.47938	1.06322	XP_007818618.2|2.6e-168|50S ribosomal subunit protein L15 [Metarhizium robertsii ARSEF 23]
19256726	1.63506	1.42733	1.25432	XP_007818629.2|1.3e-209|phytoene synthetase/ ribosomal protein S6 [Metarhizium robertsii ARSEF 23]
19256737	-2.33906	-1.79224	-1.61088	XP_007818640.1|0.0e+00|elongation factor Tu GTP binding domain-containing protein [Metarhizium robertsii ARSEF 23]
19256755	-2.23141	-1.60949	-1.58425	XP_007818658.2|0.0e+00|acetoacetyl-CoA synthase [Metarhizium robertsii ARSEF 23]
19256762	-1.3758	-1.65014	-1.11864	XP_007818665.1|0.0e+00|Actin-binding, cofilin/tropomyosin type [Metarhizium robertsii ARSEF 23]
19256764	-1.89357	-1.43138	-1.49418	XP_007818667.2|3.5e-290|SNF7 family protein [Metarhizium robertsii ARSEF 23]
19256773	-1.51453	-1.15554	-1.53517	XP_007818676.2|0.0e+00|ATP-dependent RNA helicase dbp-2 [Metarhizium robertsii ARSEF 23]
19256774	-2.72403	-2.56869	-1.98387	XP_007818677.2|0.0e+00|alternative NADH-dehydrogenase [Metarhizium robertsii ARSEF 23]
19256793	-1.77443	-2.19426	-1.39619	XP_007818696.1|0.0e+00|alkaline phosphatase [Metarhizium robertsii ARSEF 23]
19256797	-1.47865	-2.12399	-1.18057	XP_007818700.2|0.0e+00|MHYT domain signaling protein [Metarhizium robertsii ARSEF 23]
19256803	1.77545	1.57543	1.29052	XP_007818706.1|1.0e-286|aldehyde dehydrogenase [Metarhizium robertsii ARSEF 23]
19256806	5.72792	7.96347	8.55543	EXU99612.1|1.9e-268|phosphatidylserine decarboxylase [Metarhizium robertsii]
19256807	-3.77767	-3.07718	-1.66112	EXU99611.1|4.6e-306|beta-lactamase and DUF3471 domain protein [Metarhizium robertsii]
19256809	-1.62558	-1.12952	-1.89668	XP_007818712.1|1.5e-213|muconate cycloisomerase I, MLE [Metarhizium robertsii ARSEF 23]
19256810	6.50346	8.89124	5.8854	XP_007818713.2|3.3e-45|cell wall biogenesis protein [Metarhizium robertsii ARSEF 23]
19256811	2.83703	4.03402	2.55849	XP_007818714.2|1.3e-203|malic acid transporter [Metarhizium robertsii ARSEF 23]
19256821	-1.44737	-1.17577	-1.01613	KID88926.1|0.0e+00|leucyl-tRNA synthetase [Metarhizium guizhouense ARSEF 977]
19256827	1.7528	1.28019	1.29864	XP_007818730.1|8.4e-158|GCN5-related N-acetyltransferase (GNAT) domain protein [Metarhizium robertsii ARSEF 23]
19256866	2.27649	1.85156	1.86339	XP_007818769.1|4.8e-101|putative domain KxDL [Metarhizium robertsii ARSEF 23]
19256871	-1.34531	-1.04488	-1.44405	EXU99541.1|0.0e+00|RasGEF domain protein [Metarhizium robertsii]
19256872	-1.5633	-1.37575	-1.24861	XP_007809940.1|4.4e-162|40S ribosomal protein S0 [Metarhizium acridum CQMa 102]
19256889	-2.23537	-1.55737	-1.58918	XP_007818792.2|0.0e+00|threonine synthase [Metarhizium robertsii ARSEF 23]
19256921	-3.08049	-1.89143	-2.01318	XP_007818824.2|0.0e+00|Gamma-glutamyltranspeptidase [Metarhizium robertsii ARSEF 23]
19256935	2.30865	2.47112	1.70359	XP_007818838.2|1.8e-277|arginyl-tRNA-protein transferase [Metarhizium robertsii ARSEF 23]
19256949	-2.42504	-2.09686	-1.4376	XP_007818852.1|3.9e-74|Ribosomal protein YMR-31, mitochondrial [Metarhizium robertsii ARSEF 23]
19256961	-1.80912	-1.67425	-1.85363	XP_007818864.1|8.0e-245|Coproporphyrinogen III oxidase, aerobic [Metarhizium robertsii ARSEF 23]
19256999	1.75803	1.02593	1.07733	EXV01312.1|0.0e+00|GDA1/CD39 nucleoside phosphatase family [Metarhizium robertsii]
19257001	-1.76994	-1.57943	-1.28764	XP_014545751.1|1.4e-118|hypothetical protein MBR_04514, partial [Metarhizium brunneum ARSEF 3297]
19257025	-1.50533	-1.27368	-1.12765	KIE02460.1|0.0e+00|sulfite reductase beta subunit, partial [Metarhizium majus ARSEF 297]
19257030	4.82398	2.17579	3.45874	XP_007818933.2|8.8e-194|Glycoside hydrolase, subgroup, catalytic core [Metarhizium robertsii ARSEF 23]
19257040	1.23869	2.13125	4.06835	XP_007818943.1|5.4e-64|hypothetical protein MAA_02754 [Metarhizium robertsii ARSEF 23]
19257045	1.84602	2.15375	1.64467	XP_007818948.2|0.0e+00|Ca2+ permeable channel [Metarhizium robertsii ARSEF 23]
19257046	1.32305	1.3622	1.37502	XP_007818949.2|8.6e-121|macro domain-containing protein [Metarhizium robertsii ARSEF 23]
19257053	1.43874	1.38385	1.27793	XP_007818956.2|0.0e+00|dihydroxyacetone-phosphate acyltransferase, mrDHAPAT [Metarhizium robertsii ARSEF 23]
19257054	-1.98004	-1.87051	-2.02642	XP_007818957.1|1.9e-213|pantoate-beta-alanine ligase [Metarhizium robertsii ARSEF 23]
19257056	1.97357	1.9219	2.55423	KHN99342.1|4.2e-272|aldehyde dehydrogenase ALDH [Metarhizium album ARSEF 1941]
19257057	1.81518	1.93835	1.03569	XP_007818960.1|6.0e-122|hypothetical protein MAA_02771 [Metarhizium robertsii ARSEF 23]
19257061	-1.40616	-1.58034	-1.26325	XP_007818964.1|6.5e-172|HAD-like domain protein [Metarhizium robertsii ARSEF 23]
19257062	2.54432	3.0906	2.078	XP_007818965.1|5.9e-162|bZIP transcription factor [Metarhizium robertsii ARSEF 23]
19257064	1.39596	1.43007	1.26934	XP_007818967.1|2.8e-150|transcription regulator PAB1642 [Metarhizium robertsii ARSEF 23]
19257069	2.34065	1.07424	1.16729	XP_007818972.1|0.0e+00|mucoidy inhibitor A [Metarhizium robertsii ARSEF 23]
19257075	1.31272	1.17918	1.24166	XP_007818978.1|1.9e-79|hypothetical protein MAA_02789 [Metarhizium robertsii ARSEF 23]
19257084	2.37346	2.07135	2.73949	XP_007818987.1|5.6e-235|delta(24)-sterol C-methyltransferase [Metarhizium robertsii ARSEF 23]
19257087	-3.96276	-3.66734	-2.33004	XP_007818990.1|6.5e-98|GCN5-related N-acetyltransferase (GNAT) domain protein [Metarhizium robertsii ARSEF 23]
19257098	-1.58421	-1.32338	-1.38262	XP_007819001.1|8.2e-303|sugar transporter [Metarhizium robertsii ARSEF 23]
19257111	-1.59684	-1.41162	-1.05778	KID88857.1|0.0e+00|cobalamin-independent methionine synthase [Metarhizium guizhouense ARSEF 977]
19257124	2.11821	3.62059	1.65076	EXV01446.1|3.9e-118|hypothetical protein X797_005542 [Metarhizium robertsii]
19257134	2.23846	1.34666	1.43008	XP_007819037.1|2.9e-250|PLC-like phosphodiesterase, TIM beta/alpha-barrel domain protein [Metarhizium robertsii ARSEF 23]
19257142	2.50113	1.85572	2.07508	XP_007819045.1|1.1e-76|glutathione-dependent formaldehyde-activating enzyme [Metarhizium robertsii ARSEF 23]
19257147	-3.47199	-3.82771	-2.00293	XP_007819050.1|2.7e-187|ureidoglycolate hydrolase [Metarhizium robertsii ARSEF 23]
19257149	-3.86911	-2.03026	-1.90146	XP_007819052.2|0.0e+00|Major facilitator superfamily transporter [Metarhizium robertsii ARSEF 23]
19257156	-5.34595	-5.48978	-2.85526	XP_007819059.2|0.0e+00|hypothetical protein MAA_02870 [Metarhizium robertsii ARSEF 23]
19257157	-3.74539	-1.74727	-1.29969	XP_007819060.1|2.6e-153|hypothetical protein MAA_02871 [Metarhizium robertsii ARSEF 23]
19257161	6.10852	5.06489	3.81021	XP_007819064.1|3.9e-172|Peptidase S1/S6, chymotrypsin/Hap [Metarhizium robertsii ARSEF 23]
19257162	1.71245	1.54522	1.14177	XP_007819065.1|0.0e+00|hypothetical protein MAA_02876 [Metarhizium robertsii ARSEF 23]
19257164	-2.24286	-3.06958	-1.71298	XP_007819067.1|8.4e-311|Purple acid phosphatase-lik [Metarhizium robertsii ARSEF 23]
19257165	1.44375	1.28525	2.0853	KZZ89221.1|1.5e-289|Amino-acid permease inda1 [Moelleriella libera RCEF 2490]
19257168	-10.4522	-6.99281	-7.13031	XP_007819071.2|0.0e+00|MFS transporter [Metarhizium robertsii ARSEF 23]
19257169	-8.19967	-3.07039	-4.19967	XP_007819072.1|2.1e-287|multidrug and toxin extrusion protein 1 [Metarhizium robertsii ARSEF 23]
19257170	-3.01695	-2.50185	-1.83253	XP_007819073.1|1.8e-222|agmatinase 1 [Metarhizium robertsii ARSEF 23]
19257175	-3.14725	-3.77069	-1.80521	XP_007819078.1|2.7e-113|hypothetical protein MAA_02889 [Metarhizium robertsii ARSEF 23]
19257182	-2.19114	-1.52681	-1.72012	XP_007819085.1|5.5e-310|glutamate decarboxylase [Metarhizium robertsii ARSEF 23]
19257185	-3.11555	-3.11555	-1.99937	XP_014545587.1|0.0e+00|aconitate hydratase, partial [Metarhizium brunneum ARSEF 3297]
19257196	3.57763	1.9392	4.17964	XP_007819099.2|0.0e+00|hypothetical protein MAA_02910 [Metarhizium robertsii ARSEF 23]
19257200	-1.24143	-1.61294	-1.42231	XP_007819103.2|0.0e+00|Zn(2)-C6 fungal-type DNA-binding domain protein [Metarhizium robertsii ARSEF 23]
19257205	1.21634	1.0977	1.2455	XP_007819108.1|4.7e-63|SCP-2 sterol transfer family protein [Metarhizium robertsii ARSEF 23]
19257206	-2.00617	-2.43714	-1.12882	XP_007819109.1|1.5e-204|Potassium channel, voltage-dependent, beta subunit, KCNAB-related protein [Metarhizium robertsii ARSEF 23]
19257220	1.84881	2.83856	1.9852	XP_007819123.1|0.0e+00|Acyltransferase 3 [Metarhizium robertsii ARSEF 23]
19257221	-1.47125	-1.13155	-1.35688	XP_007819124.1|0.0e+00|amidohydrolase [Metarhizium robertsii ARSEF 23]
19257223	4.28957	1.69826	4.80293	XP_007819126.1|9.5e-44|hypothetical protein MAA_02937 [Metarhizium robertsii ARSEF 23]
19257227	1.27846	1.27903	1.09465	XP_007819130.1|3.0e-92|non-classical secretion pathway, nce2 component [Metarhizium robertsii ARSEF 23]
19257241	2.30309	3.61101	2.29845	XP_007819144.1|3.1e-92|GPI anchored serine-threonine rich protein [Metarhizium robertsii ARSEF 23]
19257243	1.26034	1.70861	1.37584	XP_007819146.1|4.9e-113|hypothetical protein MAA_02957 [Metarhizium robertsii ARSEF 23]
19257252	-3.24532	-3.71213	-1.03339	EXV02217.1|8.4e-62|acetyltransferase (GNAT) domain protein [Metarhizium robertsii]
19257253	-3.29776	-2.47339	-2.10512	EXV02218.1|0.0e+00|hypothetical protein X797_004347 [Metarhizium robertsii]
19257274	-2.39311	-2.10725	-1.71412	XP_007819177.1|0.0e+00|APSES transcription factor [Metarhizium robertsii ARSEF 23]
19257276	1.49109	1.53428	1.13782	XP_007819179.1|0.0e+00|propionyl-CoA synthase [Metarhizium robertsii ARSEF 23]
19257283	-2.39347	-2.20386	-1.35332	XP_007819186.1|4.7e-215|IlvA, threonine dehydratase [Metarhizium robertsii ARSEF 23]
19257290	2.37649	1.22057	1.29467	XP_007819193.1|1.1e-307|glycoside hydrolase family 72 protein [Metarhizium robertsii ARSEF 23]
19257301	2.79085	5.01416	3.13846	XP_007819204.1|0.0e+00|hypothetical protein MAA_03015 [Metarhizium robertsii ARSEF 23]
19257302	-1.69796	-1.72571	-1.33653	KFG81271.1|1.5e-285|indoleamine 2,3-dioxygenase-like protein [Metarhizium anisopliae]
19257318	-1.65885	-1.66706	-1.01625	XP_007819221.1|6.2e-206|Mitochondrial substrate/solute carrier [Metarhizium robertsii ARSEF 23]
19257320	1.69851	1.10766	1.62137	XP_007819223.1|1.2e-162|hypothetical protein MAA_03034 [Metarhizium robertsii ARSEF 23]
19257321	3.88211	4.57159	3.86562	XP_007819224.1|1.0e-95|NLP/P60 protein [Metarhizium robertsii ARSEF 23]
19257325	1.58733	1.21457	1.13882	XP_007819228.1|1.2e-154|Delta(3,5)-Delta(2,4)-dienoyl-CoA isomerase [Metarhizium robertsii ARSEF 23]
19257326	1.96424	1.18299	1.70049	XP_007819229.1|6.1e-270|glycoside hydrolase family 72 [Metarhizium robertsii ARSEF 23]
19257330	-4.30399	-3.9888	-2.38089	KID98928.1|0.0e+00|imidazole glycerol phosphate synthase hisHF, partial [Metarhizium majus ARSEF 297]
19257344	2.84801	3.1143	2.16453	XP_007819247.1|6.1e-69|calcofluor white hypersensitive protein [Metarhizium robertsii ARSEF 23]
19257367	-2.33189	-2.88117	-1.24185	XP_007819270.1|1.1e-179|Methyltransferase type 11 [Metarhizium robertsii ARSEF 23]
19257371	-5.37314	-3.83956	-4.58149	XP_007819274.1|4.5e-38|pantothenate transporter liz1 [Metarhizium robertsii ARSEF 23]
19257372	-2.95116	-1.70441	-1.41806	XP_007819275.2|1.3e-203|aflatoxin B1 aldehyde reductase member 2 [Metarhizium robertsii ARSEF 23]
19257375	-2.63777	-1.30827	-2.27099	XP_007819278.2|0.0e+00|Fungal transcriptional regulatory protein [Metarhizium robertsii ARSEF 23]
19257377	4.61456	2.54256	4.7346	XP_007819280.1|7.6e-75|secreted insect toxic protein [Metarhizium robertsii ARSEF 23]
19257378	2.85427	1.11967	2.60629	XP_007819281.2|0.0e+00|hypothetical protein MAA_03092 [Metarhizium robertsii ARSEF 23]
19257389	-1.70601	-1.79574	-1.17685	XP_007819292.1|2.0e-125|Aim12p-like protein [Metarhizium robertsii ARSEF 23]
19257400	3.52491	4.34874	3.05268	KID98996.1|7.8e-298|glycerol kinase, partial [Metarhizium majus ARSEF 297]
19257411	-2.19796	-2.40113	-1.43222	XP_007819314.1|2.2e-206|hypothetical protein MAA_03125 [Metarhizium robertsii ARSEF 23]
19257412	-2.57518	-2.45142	-1.28366	XP_007819315.1|9.7e-185|dihydrodipicolinate synthase [Metarhizium robertsii ARSEF 23]
19257421	3.96955	3.82029	2.95666	XP_007819324.1|5.6e-79|hypothetical protein MAA_03135 [Metarhizium robertsii ARSEF 23]
19257427	-4.87115	-3.7778	-2.24373	XP_007819330.1|0.0e+00|methionyl-tRNA synthetase [Metarhizium robertsii ARSEF 23]
19257437	-2.43036	-1.48186	-1.63444	XP_007819340.1|7.3e-85|D-tyrosyl-tRNA(Tyr) deacylase [Metarhizium robertsii ARSEF 23]
19257444	-5.45137	-2.84944	-1.10072	XP_007819347.1|7.0e-208|salicylate 1-monooxygenase [Metarhizium robertsii ARSEF 23]
19257445	-7.33194	-4.11093	-1.71157	XP_007819348.1|2.4e-194|quinoprotein amine dehydrogenase beta chain-like protein [Metarhizium robertsii ARSEF 23]
19257448	-4.6199	-6.20486	-4.40968	XP_007819351.1|8.4e-297|Cytochrome P450 CYP5292B1 [Metarhizium robertsii ARSEF 23]
19257451	8.37133	8.47029	6.96438	XP_007819354.1|6.7e-305|Major facilitator superfamily domain protein [Metarhizium robertsii ARSEF 23]
19257452	3.95891	3.58728	3.08787	XP_007819355.1|1.5e-41|hypothetical protein MAA_03166 [Metarhizium robertsii ARSEF 23]
19257457	11.7151	9.19476	11.3146	XP_007819360.1|0.0e+00|hypothetical protein MAA_03171 [Metarhizium robertsii ARSEF 23]
19257466	2.40259	3.58946	3.02015	XP_007819369.1|0.0e+00|hypothetical protein MAA_03180 [Metarhizium robertsii ARSEF 23]
19257470	-1.08771	-1.09888	-1.52848	XP_007819373.1|0.0e+00|Beta-lactamase-type transpeptidase fold domain containing protein [Metarhizium robertsii ARSEF 23]
19257472	2.13575	4.43577	1.33442	XP_007819375.1|4.0e-277|Erythromycin esterase [Metarhizium robertsii ARSEF 23]
19257479	-2.32969	-3.95094	-2.43276	XP_007819382.1|9.1e-134|RSp1117 protein product [Metarhizium robertsii ARSEF 23]
19257483	-3.41229	-2.44537	-2.88451	XP_007819386.1|0.0e+00|major facilitator superfamily transporter [Metarhizium robertsii ARSEF 23]
19257489	4.49918	3.76274	2.16008	AST08440.1|0.0e+00|catalase A [Epichloe festucae]
19257491	-2.2915	-2.22715	-1.36212	XP_007819394.2|4.2e-73|Dimeric alpha-beta barrel [Metarhizium robertsii ARSEF 23]
19257538	2.7885	3.62538	2.92859	XP_007819441.1|2.5e-213|hypothetical protein MAA_03252 [Metarhizium robertsii ARSEF 23]
19257546	7.82146	7.32073	5.67054	XP_007819449.1|2.5e-168|Basic-leucine zipper (bZIP) transcription factor [Metarhizium robertsii ARSEF 23]
19257570	-5.45408	-2.53749	-1.8749	XP_007819473.2|0.0e+00|isoleucyl-tRNA synthetase [Metarhizium robertsii ARSEF 23]
19257575	1.96975	1.75867	1.28115	XP_007819478.1|7.5e-76|hypothetical protein MAA_03289 [Metarhizium robertsii ARSEF 23]
19257577	-1.11908	-2.39245	-1.12061	XP_007819480.1|0.0e+00|Zn(2)-C6 fungal-type DNA-binding domain protein [Metarhizium robertsii ARSEF 23]
19257580	-1.17227	-1.14439	-1.45943	XP_007819483.1|0.0e+00|hypothetical protein MAA_03294 [Metarhizium robertsii ARSEF 23]
19257611	1.7988	1.25054	2.00868	XP_007819514.2|2.8e-267|phosphatidylserine decarboxylase family protein [Metarhizium robertsii ARSEF 23]
19257614	-1.36197	-1.48216	-1.36317	XP_007819517.1|0.0e+00|Heat shock protein DnaJ [Metarhizium robertsii ARSEF 23]
19257615	-3.33926	-4.94787	-2.23048	XP_007819518.1|0.0e+00|allantoinase [Metarhizium robertsii ARSEF 23]
19257626	6.06504	6.61635	5.69504	XP_007819529.1|5.9e-90|MD-2-related lipid-recognition [Metarhizium robertsii ARSEF 23]
19257628	14.3491	12.0248	11.9989	XP_007819531.1|2.4e-94|integral membrane protein [Metarhizium robertsii ARSEF 23]
19257629	12.5576	8.46761	10.6631	XP_007819532.1|0.0e+00|Gram-positive signal peptide protein, YSIRK family [Metarhizium robertsii ARSEF 23]
19257630	9.29437	5.56478	7.72981	XP_007819533.1|0.0e+00|ankyrin repeat containing protein [Metarhizium robertsii ARSEF 23]
19257631	7.14416	4.72754	5.90554	XP_007819534.2|0.0e+00|kinesin [Metarhizium robertsii ARSEF 23]
19257632	5.30179	5.53562	4.20752	XP_007819535.1|1.8e-177|subtilisin-like serine protease [Metarhizium robertsii ARSEF 23]
19257633	3.63414	6.65403	3.41964	XP_007819536.2|0.0e+00|General substrate transporter [Metarhizium robertsii ARSEF 23]
19257645	-3.20009	-3.66618	-2.5099	XP_007819548.1|0.0e+00|glycoside hydrolase family 37 protein [Metarhizium robertsii ARSEF 23]
19257646	-4.07768	-4.28714	-5.02035	XP_007819549.1|1.0e-132|glycoside hydrolase [Metarhizium robertsii ARSEF 23]
19257648	3.64275	2.8484	2.49582	XP_007819551.1|1.3e-80|YjfJ protein [Metarhizium robertsii ARSEF 23]
19257661	-1.9619	-3.49888	-1.43852	XP_007819564.2|2.7e-190|2-ketogluconate reductase [Metarhizium robertsii ARSEF 23]
19257666	1.97338	1.37253	1.77961	XP_007819569.2|1.8e-169|mitochondrial S-adenosylmethionine transporter [Metarhizium robertsii ARSEF 23]
19257675	1.59196	1.96662	1.08374	XP_007819578.2|1.7e-147|hypothetical protein MAA_03389 [Metarhizium robertsii ARSEF 23]
19257694	1.59288	2.29306	1.61527	XP_007819597.1|4.6e-232|O-methyltransferase [Metarhizium robertsii ARSEF 23]
19257705	2.0605	2.23481	1.60347	XP_007819608.1|1.4e-291|hypothetical protein MAA_03419 [Metarhizium robertsii ARSEF 23]
19257714	-2.41738	-2.08101	-1.6131	XP_007819617.2|1.1e-238|NADH pyrophosphatase [Metarhizium robertsii ARSEF 23]
19257719	1.10217	2.01085	1.39506	XP_007819622.1|3.2e-85|putative cyanate lyase [Metarhizium robertsii ARSEF 23]
19257720	2.2666	3.41535	1.50939	XP_007819623.1|2.1e-90|hypothetical protein MAA_03434 [Metarhizium robertsii ARSEF 23]
19257723	4.28384	3.74478	3.5287	XP_007819626.1|1.3e-192|hypothetical protein MAA_03437 [Metarhizium robertsii ARSEF 23]
19257730	2.90454	3.07517	1.69939	XP_007819633.1|4.6e-87|hypothetical protein MAA_03444 [Metarhizium robertsii ARSEF 23]
19257767	-1.57424	-1.756	-1.40889	XP_007819670.2|0.0e+00|AAA ATPase [Metarhizium robertsii ARSEF 23]
19257771	-2.7009	-2.65686	-1.54768	XP_007819674.1|1.5e-235|chorismate synthase [Metarhizium robertsii ARSEF 23]
19257772	-2.57193	-2.02554	-1.88352	RFU79012.1|7.6e-63|transmembrane [Trichoderma arundinaceum]
19257781	-2.28033	-1.54222	-1.31787	XP_007819684.1|0.0e+00|anthranilate synthase component II [Metarhizium robertsii ARSEF 23]
19257783	1.5766	1.67848	1.2	XP_007819686.2|8.0e-40|mitochondrial import inner membrane translocase subunit tim9 [Metarhizium robertsii ARSEF 23]
19257788	1.93437	2.4676	1.291	XP_007819691.1|2.8e-187|zeta toxin family protein [Metarhizium robertsii ARSEF 23]
19257795	-2.67799	-1.32472	-1.75098	OAA32027.1|2.0e-253|4-aminobutyrate aminotransferase [Moelleriella libera RCEF 2490]
19257800	-1.23127	-1.21357	-1.11991	XP_007819703.2|0.0e+00|hypothetical protein MAA_03514 [Metarhizium robertsii ARSEF 23]
19257809	4.38052	3.47266	2.95659	XP_007819712.1|3.8e-74|CND01770-like protein [Metarhizium robertsii ARSEF 23]
19257810	-2.08304	-1.785	-1.36619	XP_007819713.1|0.0e+00|threonyl-tRNA synthetase [Metarhizium robertsii ARSEF 23]
19257811	3.57914	1.20133	1.59883	XP_007819714.2|1.5e-148|phosphatidylserine decarboxylase proenzyme [Metarhizium robertsii ARSEF 23]
19257812	-1.58969	-1.77102	-1.2976	XP_007819715.2|0.0e+00|ser/Thr protein phosphatase family [Metarhizium robertsii ARSEF 23]
19257816	-2.84397	-1.78434	-1.99758	XP_007819719.1|7.5e-193|hypothetical protein MAA_03530 [Metarhizium robertsii ARSEF 23]
19257817	-2.71151	-2.51028	-1.79936	XP_007819720.2|0.0e+00|dynamin family protein [Metarhizium robertsii ARSEF 23]
19257818	2.96869	2.33706	2.57489	XP_007819721.1|2.6e-145|hypothetical protein MAA_03532 [Metarhizium robertsii ARSEF 23]
19257824	-1.43738	-1.72	-1.56393	XP_007819727.1|2.1e-237|Homeobox [Metarhizium robertsii ARSEF 23]
19257827	-5.25319	-3.38969	-1.1057	XP_007819730.2|9.1e-213|Fructosamine/Ketosamine-3-kinase [Metarhizium robertsii ARSEF 23]
19257830	1.8836	2.60167	2.96331	XP_007819733.1|6.4e-286|Guanine deaminase [Metarhizium robertsii ARSEF 23]
19257831	2.30369	1.49907	1.408	EXV03484.1|1.1e-80|ATP synthase subunit C domain protein [Metarhizium robertsii]
19257839	1.21444	3.52882	1.23209	XP_007819742.1|4.0e-294|hypothetical protein MAA_03553 [Metarhizium robertsii ARSEF 23]
19257855	3.96477	3.41039	3.19967	EXV03510.1|4.1e-91|hypothetical protein X797_003310 [Metarhizium robertsii]
19257865	-1.86637	-2.38985	-1.20429	KZZ99280.1|0.0e+00|phenylalanyl-tRNA synthetase, beta subunit [Moelleriella libera RCEF 2490]
19257874	-1.96482	-1.34114	-1.54791	XP_007819777.1|0.0e+00|MIF4-like, type 1/2/3 [Metarhizium robertsii ARSEF 23]
19257882	1.94086	1.90084	1.67379	XP_007819785.1|3.4e-251|cellulase family protein [Metarhizium robertsii ARSEF 23]
19257889	2.18316	1.22046	2.01739	XP_007819792.1|8.8e-132|PH domain-containing protein [Metarhizium robertsii ARSEF 23]
19257902	3.67093	2.85861	3.03536	XP_007819805.1|2.9e-130|glycine-rich cell wall structural protein 1 [Metarhizium robertsii ARSEF 23]
19257904	1.41827	1.52945	1.14995	XP_007819807.1|1.0e-220|Mitochondrial substrate/solute carrier [Metarhizium robertsii ARSEF 23]
19257909	1.74669	1.47763	1.00523	XP_007819812.1|2.0e-116|Thioredoxin-like fold protein [Metarhizium robertsii ARSEF 23]
19257951	1.99165	1.91231	1.58311	XP_007819854.2|5.0e-200|Nucleotidyltransferase [Metarhizium robertsii ARSEF 23]
19257966	1.78013	1.00432	1.29557	XP_007819869.1|0.0e+00|glycosyl transferase family 8 [Metarhizium robertsii ARSEF 23]
19257968	-3.64234	-2.96096	-3.70137	XP_007819871.1|2.4e-91|hypothetical protein MAA_03682 [Metarhizium robertsii ARSEF 23]
19257969	-1.83949	-1.65894	-1.61416	XP_007819872.1|8.3e-286|Zinc finger domain-containing protein [Metarhizium robertsii ARSEF 23]
19257978	1.79962	1.76372	1.85185	XP_007819881.1|0.0e+00|protein kinase [Metarhizium robertsii ARSEF 23]
19257984	-2.74584	-2.99631	-1.3708	XP_007814928.1|2.9e-284|nucleoside transporter, putative [Metarhizium acridum CQMa 102]
19257988	-1.72813	-1.68776	-1.46224	XP_007819891.2|9.0e-199|transcription factor RfeG [Metarhizium robertsii ARSEF 23]
19257997	-1.4623	-1.08325	-1.40889	XP_007819900.1|0.0e+00|Pleckstrin like protein [Metarhizium robertsii ARSEF 23]
19258013	1.76304	1.59922	1.09697	XP_007819916.1|4.7e-167|proline iminopeptidase [Metarhizium robertsii ARSEF 23]
19258018	1.86546	1.38935	2.21777	XP_007819921.2|3.4e-190|dioxygenase [Metarhizium robertsii ARSEF 23]
19258020	-2.27454	-1.99729	-1.56383	CCE32717.1|0.0e+00|probable sulfate adenylyltransferase [Claviceps purpurea 20.1]
19258027	2.62344	5.11922	2.11247	OQD89879.1|1.3e-179|hypothetical protein PENANT_c002G06370 [Penicillium antarcticum]
19258028	-1.46958	-1.88907	-1.21871	XP_007819931.2|1.5e-62|hypothetical protein MAA_03742 [Metarhizium robertsii ARSEF 23]
19258037	2.57762	1.58299	2.54419	XP_007819940.2|3.9e-280|extracellular salicylate hydroxylase/monooxygenase [Metarhizium robertsii ARSEF 23]
19258038	2.29059	2.86363	1.42508	XP_007819941.1|3.4e-199|Alcohol dehydrogenase superfamily, zinc-type [Metarhizium robertsii ARSEF 23]
19258039	3.65122	3.61847	3.03966	XP_007819942.1|2.2e-270|Amine oxidase [Metarhizium robertsii ARSEF 23]
19258044	-4.0137	-2.6411	-2.24244	XP_007819947.2|0.0e+00|L-aminoadipate-semialdehyde dehydrogenase large subunit [Metarhizium robertsii ARSEF 23]
19258063	3.53662	4.84825	2.53618	XP_007819966.1|3.7e-92|Bys1 family protein [Metarhizium robertsii ARSEF 23]
19258081	1.93259	1.61752	1.19997	XP_007819984.1|2.4e-169|MAGE protein [Metarhizium robertsii ARSEF 23]
19258087	2.41877	1.2847	2.342	XP_007819990.1|0.0e+00|MFS transporter, SP family, sugar:H+ symporter [Metarhizium robertsii ARSEF 23]
19258091	-3.01599	-2.78108	-1.78211	XP_007819994.1|1.3e-217|Isopropylmalate dehydrogenase [Metarhizium robertsii ARSEF 23]
19258093	5.11422	2.50213	4.47704	XP_007819996.1|4.7e-181|adhesin protein Mad2 [Metarhizium robertsii ARSEF 23]
19258096	-3.38765	-4.51805	-2.55825	KFG85618.1|1.3e-250|phosphopantothenate-cysteine ligase [Metarhizium anisopliae]
19258102	-7.74251	-4.71489	-2.208	XP_007820005.1|3.5e-229|Glycosyl transferase, family 25 [Metarhizium robertsii ARSEF 23]
19258106	-2.31483	-2.51781	-1.73977	XP_007820009.2|0.0e+00|area [Metarhizium robertsii ARSEF 23]
19258112	-2.50014	-2.64032	-1.33617	EXV03804.1|1.6e-204|hypothetical protein X797_003603 [Metarhizium robertsii]
19258129	-2.06978	-2.77739	-2.75678	XP_007820032.1|6.5e-283|Protein kinase-like protein [Metarhizium robertsii ARSEF 23]
19258130	-1.72992	-1.07838	-1.08735	XP_007820033.1|0.0e+00|hypothetical protein MAA_03844 [Metarhizium robertsii ARSEF 23]
19258135	3.69365	2.75714	2.47989	XP_007820038.1|3.4e-31|hypothetical protein MAA_03849 [Metarhizium robertsii ARSEF 23]
19258140	-2.21818	-2.23512	-1.61554	XP_007820043.1|0.0e+00|cyclin [Metarhizium robertsii ARSEF 23]
19258147	1.51857	1.59499	1.42233	XP_007820050.1|7.2e-120|Thioredoxin-like fold protein [Metarhizium robertsii ARSEF 23]
19258161	1.1949	1.32645	1.56581	XP_007820064.1|7.6e-130|FAD-dependent pyridine nucleotide-disulfide oxidoreductase [Metarhizium robertsii ARSEF 23]
19258175	1.61826	1.19956	1.3883	XP_007820078.1|4.1e-149|hypothetical protein MAA_03889 [Metarhizium robertsii ARSEF 23]
19258224	2.32268	2.21307	1.45066	XP_007820127.1|6.2e-209|Zn(2)-C6 fungal-type DNA-binding domain protein [Metarhizium robertsii ARSEF 23]
19258225	2.63231	2.48358	2.09325	XP_007820128.2|8.4e-192|Alcohol dehydrogenase superfamily, zinc-type [Metarhizium robertsii ARSEF 23]
19258238	1.96299	1.5893	2.12568	XP_007820141.1|8.5e-178|Six-bladed beta-propeller, TolB-like protein [Metarhizium robertsii ARSEF 23]
19258249	2.67688	3.11775	1.80969	XP_007820152.1|6.3e-33|hypothetical protein MAA_03963 [Metarhizium robertsii ARSEF 23]
19258254	2.9566	1.48151	1.9326	KID88060.1|0.0e+00|dipeptidyl peptidase [Metarhizium guizhouense ARSEF 977]
19258264	1.32699	1.03687	1.14575	XP_007820167.1|2.7e-187|putative domain, carbohydrate kinase-related protein [Metarhizium robertsii ARSEF 23]
19258266	1.79905	1.90594	1.36312	XP_007820169.1|2.2e-127|ATP synthase alpha chain precursor [Metarhizium robertsii ARSEF 23]
19258280	-1.99828	-2.19486	-1.91352	EXV02677.1|0.0e+00|glycosyl transferase GT-A type structural fold protein [Metarhizium robertsii]
19258281	-5.94306	-5.56336	-3.01156	XP_007820184.1|4.0e-146|ThiJ/PfpI family protein [Metarhizium robertsii ARSEF 23]
19258283	-1.58496	-1.81399	-1.49517	XP_007820186.2|0.0e+00|Protein kinase-like protein [Metarhizium robertsii ARSEF 23]
19258289	-2.12089	-2.0045	-1.84157	XP_007820192.1|9.4e-106|dUTP pyrophosphatase [Metarhizium robertsii ARSEF 23]
19258292	-1.10594	2.76177	-1.43754	XP_007820195.2|2.3e-135|hypothetical protein MAA_04006 [Metarhizium robertsii ARSEF 23]
19258294	-2.24446	-1.36705	-1.3868	XP_007820197.1|9.9e-257|aminomethyltransferase [Metarhizium robertsii ARSEF 23]
19258301	1.31734	1.5541	1.19765	XP_007820204.1|0.0e+00|YTH domain protein [Metarhizium robertsii ARSEF 23]
19258313	-2.10274	-1.86647	-1.75967	XP_007820216.1|7.9e-226|nucleoside hydrolase [Metarhizium robertsii ARSEF 23]
19258360	1.65405	1.74334	1.47028	XP_007820263.1|5.6e-64|hypothetical protein MAA_04074 [Metarhizium robertsii ARSEF 23]
19258376	1.34701	1.55344	1.49472	XP_007820279.2|0.0e+00|hypothetical protein MAA_04090 [Metarhizium robertsii ARSEF 23]
19258390	1.66817	1.14904	1.58142	EXV02797.1|3.7e-144|GDSL-like lipase/acylhydrolase family protein [Metarhizium robertsii]
19258407	5.11089	1.00087	3.22758	XP_007820310.1|1.3e-172|hypothetical protein MAA_04121 [Metarhizium robertsii ARSEF 23]
19258410	-2.54896	-1.96474	-1.60926	XP_007820313.1|8.7e-239|anthranilate phosphoribosyltransferase [Metarhizium robertsii ARSEF 23]
19258452	3.79635	2.93927	3.20696	XP_007820355.1|1.7e-153|DUF1275 domain protein [Metarhizium robertsii ARSEF 23]
19258473	-1.69462	-1.39528	-1.17355	XP_007820376.2|1.7e-167|Dihydroneopterin aldolase [Metarhizium robertsii ARSEF 23]
19258482	-1.66873	-1.15377	-1.32211	XP_007820385.1|0.0e+00|bZIP transcription factor [Metarhizium robertsii ARSEF 23]
19258490	-1.82328	-1.12495	-1.13497	XP_007820393.1|1.4e-252|Sua5/YciO/YrdC [Metarhizium robertsii ARSEF 23]
19258497	3.04246	2.60081	2.83405	XP_007820400.1|2.1e-179|sphingolipid long chain base-responsive protein PIL1 [Metarhizium robertsii ARSEF 23]
19258499	1.39616	1.22363	1.05208	XP_007820402.1|1.3e-47|mitochondrial ribosomal protein L44 [Metarhizium robertsii ARSEF 23]
19258506	-2.75258	-2.13392	-1.89089	XP_007820409.2|0.0e+00|FAD binding domain-containing protein [Metarhizium robertsii ARSEF 23]
19258514	-4.35819	-2.85954	-2.24983	KID66616.1|2.1e-212|phospho-2-dehydro-3-deoxyheptonate aldolase, partial [Metarhizium anisopliae ARSEF 549]
19258535	-5.35086	-2.88241	-2.32061	XP_007820438.2|2.0e-159|methyltransferase [Metarhizium robertsii ARSEF 23]
19258539	-5.12427	-4.45881	-2.7437	XP_007820442.2|0.0e+00|Cys/Met metabolism, pyridoxal phosphate-dependent enzyme [Metarhizium robertsii ARSEF 23]
19258546	-1.66135	-1.62658	-1.39859	XP_007820449.2|2.9e-158|EF-hand protein [Metarhizium robertsii ARSEF 23]
19258564	1.75115	1.75408	2.05696	XP_007820467.1|9.0e-109|hypothetical protein MAA_04278 [Metarhizium robertsii ARSEF 23]
19258569	-1.93924	-2.74108	-1.6397	XP_007820472.2|8.1e-303|nitrate transporter [Metarhizium robertsii ARSEF 23]
19258601	1.46886	1.47698	1.24939	XP_007820504.1|1.8e-255|glycosyltransferase family 31 [Metarhizium robertsii ARSEF 23]
19258604	-1.64665	-1.52539	-1.27799	XP_007820507.1|6.3e-253|acid phosphatase [Metarhizium robertsii ARSEF 23]
19258626	1.46274	1.80958	1.60069	XP_007820529.1|1.1e-151|nuclease (SNase-like) [Metarhizium robertsii ARSEF 23]
19258627	-1.51865	-1.32771	-1.39929	XP_007820530.1|0.0e+00|cellular morphogenesis protein [Metarhizium robertsii ARSEF 23]
19258630	1.61789	1.34711	1.0844	XP_007820533.2|5.1e-222|N-glycosylase/DNA lyase [Metarhizium robertsii ARSEF 23]
19258634	-1.26357	-1.0425	-1.13904	XP_007820537.1|3.9e-124|hypothetical protein MAA_04348 [Metarhizium robertsii ARSEF 23]
19258636	1.42641	1.61343	1.29827	XP_007820539.1|8.5e-214|Serine/threonine-protein kinase, active site protein [Metarhizium robertsii ARSEF 23]
19258641	-1.72593	-1.95248	-1.43115	EXV03075.1|1.2e-128|fumarylacetoacetate (FAA) hydrolase family protein [Metarhizium robertsii]
19258643	1.68296	1.41453	2.62747	XP_007820546.2|2.2e-95|Ctr copper transporter [Metarhizium robertsii ARSEF 23]
19258644	-1.28459	-1.08818	-1.27474	XP_007820547.1|5.1e-269|NUDIX hydrolase domain protein [Metarhizium robertsii ARSEF 23]
19258660	-2.02977	-2.21989	-1.94947	EXV03098.1|0.0e+00|Zn(2)-Cys(6) zinc finger domain protein [Metarhizium robertsii]
19258661	-2.20436	-3.34186	-1.28046	XP_007820564.1|2.5e-235|hypothetical protein MAA_04375 [Metarhizium robertsii ARSEF 23]
19258671	1.48561	1.70253	1.24449	EXV03116.1|2.0e-20|hypothetical protein X797_004239 [Metarhizium robertsii]
19258680	-2.02673	-1.80534	-1.88178	XP_007820583.1|0.0e+00|Homeobox [Metarhizium robertsii ARSEF 23]
19258688	-2.56382	-2.0035	-1.01929	KID66430.1|0.0e+00|isocitrate lyase, partial [Metarhizium anisopliae ARSEF 549]
19258692	7.67671	8.70592	9.21709	XP_007820595.1|1.5e-84|Mannose-binding lectin [Metarhizium robertsii ARSEF 23]
19258698	1.32358	1.06843	1.14498	XP_007820601.2|0.0e+00|kinesin light chain [Metarhizium robertsii ARSEF 23]
19258705	1.84561	1.79704	1.41551	XP_007820608.1|8.0e-167|Beta-lactamase-like protein [Metarhizium robertsii ARSEF 23]
19258715	3.49119	2.7194	1.98616	XP_007820618.1|1.0e-36|hypothetical protein MAA_04429 [Metarhizium robertsii ARSEF 23]
19258719	2.21681	3.3917	2.17425	XP_007820622.2|0.0e+00|dimethylaniline monooxygenase (N-oxide forming) [Metarhizium robertsii ARSEF 23]
19258721	2.53867	3.58749	2.64689	XP_007820624.1|3.0e-261|Salicylate synthase [Metarhizium robertsii ARSEF 23]
19258722	4.89643	5.16189	3.93389	XP_007820625.1|3.5e-295|Cytochrome P450 CYP53A24 [Metarhizium robertsii ARSEF 23]
19258762	-1.63798	-1.13931	-1.45081	XP_007820763.1|1.7e-286|hypothetical protein MAA_04476 [Metarhizium robertsii ARSEF 23]
19258764	-2.10364	-1.19505	-1.48096	XP_007820765.1|0.0e+00|Cys/Met metabolism, pyridoxal phosphate-dependent enzyme [Metarhizium robertsii ARSEF 23]
19258795	-1.69031	-1.65536	-1.56032	XP_007820796.2|2.5e-100|N-terminal acetyltransferase C complex catalytic subunit MAK3 [Metarhizium robertsii ARSEF 23]
19258804	2.35851	1.7211	1.36632	EXV06265.1|7.1e-94|DEDDy 3'-5' exonuclease domain protein [Metarhizium robertsii]
19258826	4.15092	3.62381	2.72077	XP_007820827.1|1.3e-65|mitochondrial substrate carrier protein [Metarhizium robertsii ARSEF 23]
19258830	5.05288	2.84855	4.47939	XP_007820831.2|4.9e-84|hypothetical protein MAA_04544 [Metarhizium robertsii ARSEF 23]
19258832	-1.50412	-2.41726	-1.23382	XP_007820833.1|7.3e-207|acetyl esterase [Metarhizium robertsii ARSEF 23]
19258836	-2.08142	-2.12896	-1.38338	XP_007820837.1|0.0e+00|eIF4-gamma/eIF5/eIF2-epsilon [Metarhizium robertsii ARSEF 23]
19258841	1.81389	1.31608	1.37192	XP_007820842.2|0.0e+00|DNA mismatch repair protein MSH2 [Metarhizium robertsii ARSEF 23]
19258849	-1.31012	-1.13619	-1.15586	KID96633.1|0.0e+00|phosphoketolase, partial [Metarhizium majus ARSEF 297]
19258870	1.82956	2.27339	1.24097	XP_007820871.1|0.0e+00|glycoside hydrolase family 47 protein [Metarhizium robertsii ARSEF 23]
19258873	-2.14879	-1.61188	-1.35607	XP_007820874.1|9.6e-182|proteinrelated to carrier protein YMC1, mitochondrial [Metarhizium robertsii ARSEF 23]
19258874	6.10151	2.05028	4.23027	XP_007820875.1|5.8e-113|glutathione-dependent formaldehyde-activating enzyme [Metarhizium robertsii ARSEF 23]
19258878	1.42522	1.76528	1.04263	XP_007820879.2|1.1e-91|carbohydrate-binding module family 19 protein [Metarhizium robertsii ARSEF 23]
19258890	1.96434	1.92339	1.67841	XP_014547718.1|1.7e-278|MFS transporter, partial [Metarhizium brunneum ARSEF 3297]
19258891	-1.86107	-1.15512	-1.48049	XP_007820892.1|0.0e+00|fungal specific transcription factor [Metarhizium robertsii ARSEF 23]
19258892	-2.87828	-2.24724	-2.34702	XP_007820893.1|0.0e+00|5-oxo-L-prolinase [Metarhizium robertsii ARSEF 23]
19258907	3.67719	3.4496	3.55797	XP_007820908.2|3.5e-248|hypothetical protein MAA_04621 [Metarhizium robertsii ARSEF 23]
19258912	2.74144	1.29585	1.75009	EXV06380.1|3.3e-188|hypothetical protein X797_001098 [Metarhizium robertsii]
19258915	-1.58358	-1.40943	-1.0973	XP_007820916.1|1.3e-153|haloacid dehalogenase [Metarhizium robertsii ARSEF 23]
19258919	4.10778	5.71026	1.26147	XP_007820920.2|1.6e-303|hypothetical protein MAA_04633 [Metarhizium robertsii ARSEF 23]
19258923	4.094	2.7403	1.44805	XP_007820924.1|6.0e-116|bacterial-type extracellular deoxyribonuclease [Metarhizium robertsii ARSEF 23]
19258924	-1.16111	-1.232	-1.43208	XP_007820925.1|0.0e+00|ankyrin repeat-containing protein [Metarhizium robertsii ARSEF 23]
19258928	-2.99583	-2.02541	-1.88155	KFG87393.1|1.4e-261|homocitrate synthase [Metarhizium anisopliae]
19258931	3.74182	4.58057	3.28304	XP_007820932.1|6.6e-155|GPR1/FUN34/yaaH family protein [Metarhizium robertsii ARSEF 23]
19258932	7.69539	6.27528	6.94704	XP_007820933.2|1.8e-59|hypothetical protein MAA_04646 [Metarhizium robertsii ARSEF 23]
19258936	4.70917	1.84702	1.49726	XP_007820937.2|1.5e-126|hypothetical protein MAA_04650 [Metarhizium robertsii ARSEF 23]
19258944	2.09318	4.10123	2.17803	XP_014547774.1|0.0e+00|Cytochrome P450 family protein, partial [Metarhizium brunneum ARSEF 3297]
19258952	1.36483	1.19392	1.38099	XP_007820953.1|2.2e-161|hypothetical protein MAA_04666 [Metarhizium robertsii ARSEF 23]
19258954	1.23688	1.02911	1.05889	XP_007820955.1|2.5e-241|hypothetical protein MAA_04668 [Metarhizium robertsii ARSEF 23]
19258956	1.31093	1.2966	1.01413	XP_007820957.2|6.9e-208|N-acetylglucosaminyl transferase component Gpi1 [Metarhizium robertsii ARSEF 23]
19258958	-2.03021	-1.64321	-1.37569	XP_007820959.2|0.0e+00|phosphoglycerate mutase [Metarhizium robertsii ARSEF 23]
19258983	-2.99037	-2.07001	-1.7206	XP_007820984.1|0.0e+00|X-Pro dipeptidyl-peptidase [Metarhizium robertsii ARSEF 23]
19258984	-2.81175	-1.9432	-1.73017	XP_007820985.1|2.2e-150|Mpv17/PMP22 family protein [Metarhizium robertsii ARSEF 23]
19258999	4.6353	2.21708	3.23317	XP_007821000.1|3.8e-92|hypothetical protein MAA_04713 [Metarhizium robertsii ARSEF 23]
19259007	1.91347	2.14961	1.3433	XP_007821008.1|1.6e-93|Mediator complex, subunit Med11 [Metarhizium robertsii ARSEF 23]
19259012	-1.15921	-1.51284	-1.25614	XP_007821013.1|0.0e+00|hypothetical protein MAA_04726 [Metarhizium robertsii ARSEF 23]
19259015	2.65992	1.39334	1.70363	XP_007821016.1|1.2e-237|duf500 domain containing protein [Metarhizium robertsii ARSEF 23]
19259027	1.68738	2.75688	1.30186	XP_007821028.2|3.5e-87|NADH-ubiquinone oxidoreductase complex 1/LYR family protein [Metarhizium robertsii ARSEF 23]
19259034	7.62204	4.43792	7.96415	XP_007821035.1|1.0e-83|hypothetical protein MAA_04748 [Metarhizium robertsii ARSEF 23]
19259035	5.62001	3.29971	5.28156	XP_007821036.1|2.4e-120|Manganese/iron superoxide dismutase, binding site [Metarhizium robertsii ARSEF 23]
19259036	5.32228	1.78412	4.80786	EXV06511.1|1.5e-128|hypothetical protein X797_001231 [Metarhizium robertsii]
19259040	-2.26202	-2.24784	-1.58978	CCE30683.1|3.0e-306|probable dihydroxy-acid dehydratase [Claviceps purpurea 20.1]
19259044	1.90197	1.41372	1.59057	XP_007821045.1|0.0e+00|glucose oxidase [Metarhizium robertsii ARSEF 23]
19259048	6.54369	8.46017	5.88817	XP_007821049.1|0.0e+00|Multicopper oxidase, copper-binding site [Metarhizium robertsii ARSEF 23]
19259052	-1.40059	1.29406	-1.47917	KJK84436.1|9.4e-238|4-hydroxyphenylpyruvate dioxygenase [Metarhizium anisopliae BRIP 53293]
19259063	3.23266	3.3505	2.5025	XP_007821064.1|0.0e+00|glucans biosynthesis glucosyltransferase H [Metarhizium robertsii ARSEF 23]
19259069	-6.8545	-5.48689	-2.70518	XP_007821070.2|0.0e+00|Peptidase S8/S53, subtilisin/kexin/sedolisin [Metarhizium robertsii ARSEF 23]
19259070	-6.44858	-4.6413	-1.82121	XP_007821071.1|3.7e-104|GCN5-related N-acetyltransferase (GNAT) domain protein [Metarhizium robertsii ARSEF 23]
19259082	1.96349	1.74263	1.52852	XP_007821083.2|4.3e-238|Alcohol dehydrogenase superfamily, zinc-type [Metarhizium robertsii ARSEF 23]
19259083	2.49069	1.35581	1.67718	XP_007821084.1|5.4e-174|Epoxide hydrolase-like protein [Metarhizium robertsii ARSEF 23]
19259094	-1.3478	-2.81254	-1.14567	XP_007821095.1|0.0e+00|transmembrane amino acid transporter [Metarhizium robertsii ARSEF 23]
19259102	3.34904	4.2003	1.97874	XP_007821103.1|0.0e+00|cation transporting ATPase [Metarhizium robertsii ARSEF 23]
19259107	3.79517	3.94582	3.43713	XP_007821108.1|4.7e-105|hypothetical protein MAA_04821 [Metarhizium robertsii ARSEF 23]
19259125	1.7292	1.90839	1.40441	XP_007821126.1|4.5e-168|Cadmium resistance transporter [Metarhizium robertsii ARSEF 23]
19259130	1.97259	1.74161	2.23233	XP_007821131.1|0.0e+00|ABC transporter [Metarhizium robertsii ARSEF 23]
19259143	-1.95431	-1.54486	-1.27739	XP_007821144.2|1.2e-179|initiation factor 2 subunit family protein [Metarhizium robertsii ARSEF 23]
19259148	-2.16451	-2.51096	-1.16938	XP_007821149.1|0.0e+00|galactose oxidase [Metarhizium robertsii ARSEF 23]
19259161	-3.00878	-2.42011	-2.39445	XP_018143203.1|1.9e-259|MFS transporter [Pochonia chlamydosporia 170]
19259163	1.8677	2.87954	1.40073	EXV06646.1|0.0e+00|Na+/H+ antiporter [Metarhizium robertsii]
19259164	1.56486	3.33709	1.13627	XP_007821165.2|0.0e+00|hypothetical protein MAA_04878 [Metarhizium robertsii ARSEF 23]
19259170	-5.17073	-4.38963	-1.70093	XP_007821171.1|6.3e-170|Aminoglycoside phosphotransferase [Metarhizium robertsii ARSEF 23]
19259171	1.13377	1.82164	1.12694	XP_007821172.1|9.3e-163|Short-chain dehydrogenase/reductase SDR [Metarhizium robertsii ARSEF 23]
19259174	1.28483	2.14169	1.20821	XP_007821175.1|0.0e+00|Zn(2)-C6 fungal-type DNA-binding domain protein [Metarhizium robertsii ARSEF 23]
19259175	1.81438	4.47993	1.32918	XP_007821176.2|8.7e-269|salicylate hydroxylase [Metarhizium robertsii ARSEF 23]
19259182	2.25255	1.6792	2.27569	XP_007821183.1|2.5e-271|regulatory P domain-containing protein [Metarhizium robertsii ARSEF 23]
19259188	1.39449	1.20575	1.1105	XP_007821189.1|0.0e+00|Cytochrome P450 CYP5333A1 [Metarhizium robertsii ARSEF 23]
19259193	3.11593	2.18635	2.9745	EXV06678.1|1.3e-234|cytochrome P450 [Metarhizium robertsii]
19259194	1.52977	1.99234	1.70821	XP_007821195.1|0.0e+00|Zn(2)-C6 fungal-type DNA-binding domain protein [Metarhizium robertsii ARSEF 23]
19259195	4.72893	3.91465	5.06307	XP_014544843.1|5.2e-261|Major facilitator superfamily domain, general substrate transporter, partial [Metarhizium brunneum ARSEF 3297]
19259198	-2.66544	-1.5764	-1.8705	XP_014544846.1|1.9e-244|glutaryl-CoA dehydrogenase, partial [Metarhizium brunneum ARSEF 3297]
19259202	-3.00882	-1.83173	-2.2357	KID91779.1|6.6e-286|Major facilitator superfamily domain, general substrate transporter [Metarhizium guizhouense ARSEF 977]
19259203	2.24984	3.18689	2.19882	XP_007821204.1|4.1e-58|Stress responsive alpha-beta barrel [Metarhizium robertsii ARSEF 23]
19259207	1.78526	2.96242	1.95321	XP_007821208.1|2.0e-240|FAD dependent oxidoreductase [Metarhizium robertsii ARSEF 23]
19259215	-1.95838	-1.57096	-1.13066	XP_007820631.2|1.6e-301|DEHA2B11506p-like protein [Metarhizium robertsii ARSEF 23]
19259238	2.01141	2.08321	1.46213	XP_007820654.1|4.4e-61|prefoldin subunit [Metarhizium robertsii ARSEF 23]
19259241	-1.73835	-1.10205	-1.51533	XP_007820657.1|7.8e-265|Acyltransferase 3 [Metarhizium robertsii ARSEF 23]
19259242	1.65208	1.80665	3.53143	KFG79001.1|0.0e+00|putative flavin containing polyamine oxidase [Metarhizium anisopliae]
19259243	1.94641	2.62922	1.8877	XP_007820659.2|3.6e-270|gaba permease [Metarhizium robertsii ARSEF 23]
19259246	1.55665	1.30764	1.001	XP_007820662.1|1.6e-133|Carbohydrate-binding domain, family 9-like, subgroup [Metarhizium robertsii ARSEF 23]
19259265	2.63282	1.03617	1.47584	XP_007820681.1|0.0e+00|chloride channel protein [Metarhizium robertsii ARSEF 23]
19259267	-3.005	-1.0025	-2.58247	XP_007820683.2|8.9e-247|Extracellular membrane protein, 8-cysteine region, CFEM [Metarhizium robertsii ARSEF 23]
19259272	-1.65772	-1.19459	1.31801	XP_007820688.1|1.3e-283|amidohydrolase [Metarhizium robertsii ARSEF 23]
19259286	1.86564	1.20762	2.42017	XP_014544934.1|0.0e+00|alpha-galactosidase, partial [Metarhizium brunneum ARSEF 3297]
19259288	-3.53699	-3.80296	-2.33821	KID63201.1|1.8e-283|ammonium permease, partial [Metarhizium anisopliae ARSEF 549]
19259309	-3.74113	-2.71457	-2.13552	EXV06804.1|2.9e-113|isochorismatase [Metarhizium robertsii]
19259310	2.36574	2.96787	2.10419	XP_007820726.1|2.5e-293|general substrate transporter [Metarhizium robertsii ARSEF 23]
19259312	1.82382	3.61182	1.47226	EXV06807.1|7.7e-170|galactosyltransferase superfamily protein [Metarhizium robertsii]
19259316	-1.99767	-1.47748	-1.2883	XP_007821219.2|5.0e-135|pyrimidine 5'-nucleotidase [Metarhizium robertsii ARSEF 23]
19259338	-4.77692	-5.41065	-3.61159	XP_007821241.1|1.9e-307|MFS transporter [Metarhizium robertsii ARSEF 23]
19259342	-1.40949	-1.01521	-1.09907	XP_007821245.1|0.0e+00|major facilitator superfamily transporter [Metarhizium robertsii ARSEF 23]
19259347	2.72116	1.05555	3.02713	RSL58053.1|1.4e-106|hypothetical protein CEP54_008016 [Fusarium sp. AF-8]
19259369	1.63002	1.80046	1.03088	XP_007821272.1|2.7e-93|Large-conductance mechanosensitive channel [Metarhizium robertsii ARSEF 23]
19259371	2.47183	2.3927	1.13824	XP_007821274.2|0.0e+00|membrane copper amine oxidase [Metarhizium robertsii ARSEF 23]
19259374	-3.19222	-3.23117	-1.85035	XP_007821277.1|4.1e-233|histidinol-phosphate aminotransferase [Metarhizium robertsii ARSEF 23]
19259378	2.02098	2.98729	1.72175	XP_007821281.1|3.7e-87|hypothetical protein MAA_05092 [Metarhizium robertsii ARSEF 23]
19259395	5.07948	8.15829	5.42626	XP_007821298.1|0.0e+00|Phosphoesterase [Metarhizium robertsii ARSEF 23]
19259396	3.77173	6.82608	2.50043	XP_007821299.2|0.0e+00|ferro-O2-oxidoreductase [Metarhizium robertsii ARSEF 23]
19259400	3.34282	1.71725	2.93947	XP_007821303.1|3.4e-218|hypothetical protein MAA_05114 [Metarhizium robertsii ARSEF 23]
19259405	-1.84393	-2.06892	-1.16417	XP_007821308.1|3.2e-171|Signal recognition particle, SRP54 subunit, GTPase [Metarhizium robertsii ARSEF 23]
19259413	-1.53406	-2.08647	-1.14344	XP_007821316.2|0.0e+00|multidrug resistance-associated protein [Metarhizium robertsii ARSEF 23]
19259414	1.92482	1.78871	1.61112	RDA82787.1|7.6e-125|hypothetical protein CP532_0851 [Ophiocordyceps sp. 'camponoti-leonardi']
19259418	1.22904	1.86149	1.10038	XP_007821321.1|2.2e-242|NAD(P)-binding protein [Metarhizium robertsii ARSEF 23]
19259436	1.57813	1.14648	1.09407	XP_007821339.2|5.8e-268|zinc transporter protein [Metarhizium robertsii ARSEF 23]
19259444	1.51185	2.13703	1.51185	XP_007821347.1|3.7e-195|alcohol dehydrogenase [Metarhizium robertsii ARSEF 23]
19259447	-3.34569	-2.39146	-2.19236	EXV04888.1|6.5e-289|MFS transporter [Metarhizium robertsii]
19259466	1.17157	1.42405	1.3052	XP_007821369.1|2.3e-59|BolA protein [Metarhizium robertsii ARSEF 23]
19259470	1.69042	1.12859	1.14495	XP_007821373.1|3.9e-127|Vacuolar protein sorting-associated, VPS28 [Metarhizium robertsii ARSEF 23]
19259475	-2.31624	-1.59771	-1.58662	XP_014548014.1|0.0e+00|threonine ammonia-lyase precursor, partial [Metarhizium brunneum ARSEF 3297]
19259485	-2.6409	-2.57255	-1.44146	XP_007821388.1|5.8e-170|UPF0047 domain protein [Metarhizium robertsii ARSEF 23]
19259492	1.39548	1.22746	1.1968	KFG87196.1|0.0e+00|beta-mannosidase [Metarhizium anisopliae]
19259501	2.08569	1.44922	1.77877	XP_007821404.1|0.0e+00|XLF family protein [Metarhizium robertsii ARSEF 23]
19259502	4.16408	3.79792	3.56539	XP_014547981.1|0.0e+00|photolyase, partial [Metarhizium brunneum ARSEF 3297]
19259505	1.48499	1.0399	2.11423	XP_007821408.1|1.1e-197|NUDIX hydrolase domain protein [Metarhizium robertsii ARSEF 23]
19259506	7.73139	6.56146	7.80916	XP_007821409.1|1.6e-119|hypothetical protein MAA_05220 [Metarhizium robertsii ARSEF 23]
19259507	-1.58712	-1.62966	-1.28599	XP_007821410.1|0.0e+00|serine/threonine protein kinase-like protein [Metarhizium robertsii ARSEF 23]
19259512	-1.69495	-1.72146	-1.5916	XP_007821415.1|4.3e-171|DUF1275 domain protein [Metarhizium robertsii ARSEF 23]
19259514	2.91972	1.46147	1.17142	XP_007821417.1|0.0e+00|sulfate permease [Metarhizium robertsii ARSEF 23]
19259529	1.66106	2.81299	1.62338	XP_007821432.1|1.1e-174|X-Pro dipeptidyl-peptidase (S15 family) protein [Metarhizium robertsii ARSEF 23]
19259537	8.11768	8.42698	7.11012	XP_007821440.1|1.3e-53|hypothetical protein MAA_05251 [Metarhizium robertsii ARSEF 23]
19259540	-8.06938	-7.07958	-4.04983	XP_007821443.1|3.0e-283|Major facilitator superfamily domain protein [Metarhizium robertsii ARSEF 23]
19259552	-1.35626	-1.12818	-1.14365	XP_007821455.2|0.0e+00|NACHT domain protein [Metarhizium robertsii ARSEF 23]
19259555	-3.16769	-1.54432	-2.17846	XP_007821458.1|6.2e-270|4-aminobutyrate aminotransferase-like protein [Metarhizium robertsii ARSEF 23]
19259557	4.93557	3.86813	5.1578	XP_007821460.1|0.0e+00|nicotinamide N-methyltransferase [Metarhizium robertsii ARSEF 23]
19259558	6.14034	6.17761	6.87793	XP_007821461.1|9.8e-204|hypothetical protein MAA_05272 [Metarhizium robertsii ARSEF 23]
19259566	1.5399	1.54564	1.10563	XP_007821469.2|8.9e-294|NAD(P)-binding domain protein [Metarhizium robertsii ARSEF 23]
19259573	-2.14868	-2.18994	-1.57716	XP_007821476.2|0.0e+00|acetylglutamate synthase [Metarhizium robertsii ARSEF 23]
19259575	-2.71837	-2.87379	-1.48531	XP_007821478.2|0.0e+00|DUF455 domain protein [Metarhizium robertsii ARSEF 23]
19259578	-1.75205	-1.66506	-1.46655	XP_014549722.1|0.0e+00|pentafunctional AROM polypeptide, partial [Metarhizium brunneum ARSEF 3297]
19259599	-1.98279	-1.92523	-1.45089	XP_007821502.1|4.8e-300|Zn(2)-C6 fungal-type DNA-binding domain protein [Metarhizium robertsii ARSEF 23]
19259621	2.60799	1.52053	2.67184	XP_007821524.1|0.0e+00|long-chain-fatty-acid--CoA ligase [Metarhizium robertsii ARSEF 23]
19259634	-2.48989	-2.23409	-2.67791	XP_007821537.2|0.0e+00|far upstream element-binding protein 2 [Metarhizium robertsii ARSEF 23]
19259637	3.4301	3.42959	2.44396	XP_007821540.1|3.7e-72|Mitochondrial carrier protein PET8 [Metarhizium robertsii ARSEF 23]
19259653	4.62661	2.61837	4.50196	XP_014549643.1|0.0e+00|meiotically up-regulated protein, partial [Metarhizium brunneum ARSEF 3297]
19259680	-1.07364	-1.72107	-1.03756	XP_007821583.1|4.5e-142|nicotinamide riboside kinase [Metarhizium robertsii ARSEF 23]
19259687	-2.64753	-2.26829	-1.82288	XP_007821590.1|1.2e-257|kinase isozyme 4 [Metarhizium robertsii ARSEF 23]
19259688	3.45943	2.58496	2.42403	XP_007821591.1|4.4e-254|hypothetical protein MAA_05402 [Metarhizium robertsii ARSEF 23]
19259698	-2.52752	-1.96339	-1.56769	XP_007734933.1|1.2e-204|argininosuccinate lyase [Capronia epimyces CBS 606.96]
19259705	2.05352	1.80332	1.74266	XP_007821608.1|5.2e-97|hypothetical protein MAA_05419 [Metarhizium robertsii ARSEF 23]
19259706	1.97222	1.67922	1.79287	XP_007821609.1|6.4e-71|Ribonuclease/ribotoxin [Metarhizium robertsii ARSEF 23]
19259712	1.73918	3.16781	1.19265	XP_007821615.1|0.0e+00|3-hydroxyisobutyrate dehydrogenase [Metarhizium robertsii ARSEF 23]
19259713	2.46125	1.23947	2.558	XP_007821616.2|0.0e+00|LysM domain-containing protein [Metarhizium robertsii ARSEF 23]
19259714	2.04473	1.25338	2.3863	XP_007821617.2|6.7e-169|oxidoreductase NAD-binding domain-containing protein [Metarhizium robertsii ARSEF 23]
19259723	3.32901	4.26894	2.05795	XP_007821626.2|7.0e-188|Rossmann-like alpha/beta/alpha sandwich fold protein [Metarhizium robertsii ARSEF 23]
19259747	2.05175	3.29737	2.5363	XP_007821650.2|5.8e-301|Cytochrome P450 CYP53A25 [Metarhizium robertsii ARSEF 23]
19259749	2.86572	2.58288	2.26494	XP_007821652.1|7.2e-285|Major facilitator superfamily domain, general substrate transporter [Metarhizium robertsii ARSEF 23]
19259752	-1.71592	-1.69484	-1.85913	XP_007821655.1|0.0e+00|Major facilitator superfamily domain protein [Metarhizium robertsii ARSEF 23]
19259755	5.68964	5.7323	6.31538	XP_007821658.1|0.0e+00|siderophore iron transporter [Metarhizium robertsii ARSEF 23]
19259756	4.96873	3.49895	6.55882	XP_007821659.2|0.0e+00|transferase family protein [Metarhizium robertsii ARSEF 23]
19259757	3.60994	2.2785	5.35065	XP_007821660.1|3.2e-277|Alcohol acetyltransferase [Metarhizium robertsii ARSEF 23]
19259758	1.82117	1.25327	3.70538	XP_007821661.2|5.8e-204|lipase [Metarhizium robertsii ARSEF 23]
19259759	6.81609	5.35165	8.28111	EMR71300.1|7.9e-262|putative siderophore iron transporter mirb protein [Eutypa lata UCREL1]
19259771	-1.4297	-1.84688	-1.7527	XP_007821674.2|0.0e+00|guanine-nucleotide exchange factor Cdc24 [Metarhizium robertsii ARSEF 23]
19259789	-2.84842	-2.41012	-2.0538	XP_007821692.1|1.6e-170|cysteine proteinase [Metarhizium robertsii ARSEF 23]
19259790	-5.52361	-4.84066	-2.62573	XP_007821693.1|1.2e-262|Aminotransferase class-III [Metarhizium robertsii ARSEF 23]
19259791	-3.77575	-2.52811	-1.97381	XP_007821694.2|0.0e+00|kinesin motor domain-containing protein [Metarhizium robertsii ARSEF 23]
19259801	-2.63233	-1.80318	-2.05666	XP_007821704.2|3.1e-163|acetyltransferase, gnat family [Metarhizium robertsii ARSEF 23]
19259814	2.03112	1.79617	1.39324	XP_007821717.1|0.0e+00|Major facilitator superfamily domain protein [Metarhizium robertsii ARSEF 23]
19259816	1.42351	1.56319	1.79646	XP_007821719.1|3.6e-245|formamidase-like protein [Metarhizium robertsii ARSEF 23]
19259818	-4.6466	-6.45396	-3.48433	KFG84375.1|4.0e-237|hypothetical protein MANI_010758 [Metarhizium anisopliae]
19259821	-2.75358	-2.79301	-1.78125	XP_007821724.1|0.0e+00|Major facilitator superfamily domain protein [Metarhizium robertsii ARSEF 23]
19259828	1.15158	1.76982	1.24386	XP_007821731.1|0.0e+00|S8/S53 family peptidase [Metarhizium robertsii ARSEF 23]
19259831	-4.73891	-3.00827	-1.99792	XP_007821734.1|0.0e+00|Sir2 family protein [Metarhizium robertsii ARSEF 23]
19259833	2.10342	2.38776	1.53746	EXV04468.1|2.4e-67|hypothetical protein X797_002143 [Metarhizium robertsii]
19259838	-3.09016	-3.79534	-2.25805	XP_007821741.1|6.7e-169|ribosomal protein L1 [Metarhizium robertsii ARSEF 23]
19259840	3.27726	2.63405	3.81681	XP_007821743.1|4.4e-162|glycoside hydrolase family 16 protein [Metarhizium robertsii ARSEF 23]
19259842	3.45904	5.48247	1.71882	XP_007821745.1|0.0e+00|potassium/sodium efflux P-type ATPase [Metarhizium robertsii ARSEF 23]
19259847	5.72505	7.54667	5.19133	XP_007821750.1|7.9e-110|hypothetical protein MAA_05561 [Metarhizium robertsii ARSEF 23]
19259854	-3.55432	-2.60637	-1.94787	XP_007821757.2|0.0e+00|asparagine synthetase 2 [Metarhizium robertsii ARSEF 23]
19259859	-1.77333	1.1193	1.44869	XP_007821762.1|1.7e-178|NAD(P)-binding protein [Metarhizium robertsii ARSEF 23]
19259876	1.61799	1.0833	1.52442	XP_007821779.1|8.9e-86|hypothetical protein MAA_05590 [Metarhizium robertsii ARSEF 23]
19259883	4.66617	5.80964	2.89497	XP_007821786.1|1.6e-37|hypothetical protein MAA_05597 [Metarhizium robertsii ARSEF 23]
19259899	3.33211	1.61313	3.8491	XP_007821802.1|1.2e-65|hypothetical protein MAA_05613 [Metarhizium robertsii ARSEF 23]
19259909	1.73118	2.1088	3.66398	XP_007821812.1|0.0e+00|Cytochrome P450 CYP619E1 [Metarhizium robertsii ARSEF 23]
19259910	1.39687	1.81027	1.63908	XP_007821813.1|0.0e+00|cystathionine beta-lyase/cystathionine gamma-synthase [Metarhizium robertsii ARSEF 23]
19259911	-1.50571	-1.0614	-1.11371	KID99912.1|6.2e-217|Glutamine synthetase (Glutamate--ammonia ligase) (GS), partial [Metarhizium majus ARSEF 297]
19259915	-3.68127	-3.21756	-2.18294	KID91258.1|0.0e+00|amino acid/polyamine transporter I [Metarhizium guizhouense ARSEF 977]
19259921	6.52945	4.83413	5.75163	XP_007821824.1|4.7e-96|CsbD-like protein [Metarhizium robertsii ARSEF 23]
19259929	-1.21239	-2.59058	-1.19946	XP_007821832.1|1.6e-131|hypothetical protein MAA_05643 [Metarhizium robertsii ARSEF 23]
19259930	-3.45282	-3.02482	-1.60138	XP_007821833.2|1.2e-99|carboxymuconolactone decarboxylase [Metarhizium robertsii ARSEF 23]
19259933	2.44106	2.16405	2.04645	XP_007821836.1|2.5e-94|hypothetical protein MAA_05647 [Metarhizium robertsii ARSEF 23]
19259936	5.67243	3.18286	6.32728	KHN94284.1|3.0e-273|MFS transporter [Metarhizium album ARSEF 1941]
19259941	1.18856	1.58205	1.34681	XP_007821844.2|0.0e+00|Cys-Gly metallodipeptidase dug1 [Metarhizium robertsii ARSEF 23]
19259950	-2.68765	-1.7604	-1.38957	XP_007821853.2|0.0e+00|hypothetical protein MAA_05664 [Metarhizium robertsii ARSEF 23]
19259961	5.44801	2.10947	1.36546	P29138.1|1.9e-219|RecName: Full=Cuticle-degrading protease; AltName: Full=Chymoelastase; AltName: Full=PR1; Flags: Precursor
19259976	1.22391	2.17789	1.15327	XP_007821879.1|3.6e-187|D111/G-patch [Metarhizium robertsii ARSEF 23]
19259980	-1.57667	-1.37838	-1.37243	XP_007821883.1|3.3e-246|Heat shock protein DnaJ [Metarhizium robertsii ARSEF 23]
19259984	1.76476	1.70583	1.71854	KJK82963.1|0.0e+00|alpha-mannosidase [Metarhizium anisopliae BRIP 53293]
19259996	-1.78621	-1.39386	-1.05048	POR32053.1|9.3e-275|Eukaryotic translation initiation factor 2 subunit gamma [Tolypocladium paradoxum]
19260004	-2.55048	-2.16913	-1.47505	KJK82943.1|0.0e+00|hypothetical protein H634G_01071 [Metarhizium anisopliae BRIP 53293]
19260014	1.33526	1.94977	1.2011	XP_007821917.1|0.0e+00|hypothetical protein MAA_05728 [Metarhizium robertsii ARSEF 23]
19260022	1.47416	1.00569	1.31802	XP_007821925.2|1.3e-212|prenylated Rab acceptor 1 [Metarhizium robertsii ARSEF 23]
19260035	1.53243	1.37074	1.13382	XP_007821938.2|2.5e-210|Alpha/beta hydrolase fold-3 [Metarhizium robertsii ARSEF 23]
19260044	1.49402	1.37655	1.60797	XP_007821947.1|4.7e-74|hypothetical protein MAA_05758 [Metarhizium robertsii ARSEF 23]
19260049	-2.13027	-1.5185	-1.17085	KID91120.1|3.8e-286|tryptophanyl-tRNA synthetase [Metarhizium guizhouense ARSEF 977]
19260063	-1.38098	-1.1684	-1.39497	XP_007821966.1|3.6e-113|putative protein family UPF0047 [Metarhizium robertsii ARSEF 23]
19260070	-1.36923	-2.8551	-2.93775	XP_007821973.1|2.3e-197|hypothetical protein MAA_05784 [Metarhizium robertsii ARSEF 23]
19260099	-1.44574	-2.11254	-1.12312	XP_007822002.1|2.2e-178|Ferredoxin reductase-type FAD-binding domain protein [Metarhizium robertsii ARSEF 23]
19260108	-1.22541	-1.47842	-1.04173	XP_007822011.1|0.0e+00|RNA recognition motif domain protein [Metarhizium robertsii ARSEF 23]
19260110	-2.20635	-2.41364	-1.45778	KID91059.1|0.0e+00|glycyl-tRNA synthetase 1 [Metarhizium guizhouense ARSEF 977]
19260119	1.60295	1.42131	2.63739	XP_007822022.1|5.5e-171|phytanoyl-CoA dioxygenase [Metarhizium robertsii ARSEF 23]
19260121	1.57743	2.32558	1.50784	XP_007822024.1|4.7e-223|hypothetical protein MAA_05835 [Metarhizium robertsii ARSEF 23]
19260156	2.30851	1.77575	2.12939	XP_007822059.2|0.0e+00|DASH-cryptochrome [Metarhizium robertsii ARSEF 23]
19260159	-2.07101	-1.45616	-1.7247	XP_007822062.1|0.0e+00|von Willebrand factor, type A [Metarhizium robertsii ARSEF 23]
19260163	-5.8684	-4.15183	-4.65018	XP_007822066.1|1.7e-144|FMN-binding split barrel [Metarhizium robertsii ARSEF 23]
19260190	1.68628	1.1373	1.03002	XP_007822093.1|3.3e-246|saccharopine dehydrogenase [Metarhizium robertsii ARSEF 23]
19260191	1.64328	1.63859	1.48714	XP_007822094.1|3.8e-65|Peptidyl-prolyl cis-trans isomerase, PpiC-type [Metarhizium robertsii ARSEF 23]
19260198	-1.24347	-1.1218	-1.33711	XP_007822101.1|0.0e+00|Pseudouridine synthase, TruD, insertion domain protein [Metarhizium robertsii ARSEF 23]
19260205	1.82524	2.22068	2.36648	XP_007822108.1|1.0e-217|amidohydrolase [Metarhizium robertsii ARSEF 23]
19260206	2.04287	2.33334	2.10756	XP_007822109.2|6.9e-194|thymine dioxygenase [Metarhizium robertsii ARSEF 23]
19260212	4.47181	4.25549	7.84892	XP_007822115.2|9.4e-216|Cytochrome P450 CYP684E1 [Metarhizium robertsii ARSEF 23]
19260213	1.15884	1.16473	1.41579	XP_007822116.1|1.0e-181|Craniofacial development protein 1/Bucentaur [Metarhizium robertsii ARSEF 23]
19260219	4.14139	1.81075	3.61144	XP_007822122.2|0.0e+00|MFS general substrate transporter [Metarhizium robertsii ARSEF 23]
19260230	-1.36961	-1.17956	-1.22739	XP_007822133.1|0.0e+00|Golgin subfamily A member 7/ERF4 [Metarhizium robertsii ARSEF 23]
19260247	-2.02458	-2.28774	-1.61399	XP_007822150.1|6.3e-281|Pyridine nucleotide-disulfide oxidoreductase, FAD/NAD(P)-binding domain protein [Metarhizium robertsii ARSEF 23]
19260261	3.20945	5.14466	2.73386	XP_007822164.1|2.2e-189|(2R)-phospho-3-sulfolactate synthase, ComA [Metarhizium robertsii ARSEF 23]
19260281	-1.31799	-1.42104	-1.2259	EXV03983.1|0.0e+00|leucine rich repeat domain protein [Metarhizium robertsii]
19260288	2.0648	1.24028	1.52218	XP_007822191.2|1.9e-134|glutathione S-transferase kappa 1 [Metarhizium robertsii ARSEF 23]
19260289	-2.38922	-1.41619	-1.09072	XP_007822192.1|4.0e-211|alanine dehydrogenase [Metarhizium robertsii ARSEF 23]
19260290	-2.6876	-1.48914	-1.2957	XP_007822193.1|0.0e+00|Ankyrin repeat protein [Metarhizium robertsii ARSEF 23]
19260291	1.78741	2.88129	1.39049	XP_007822194.1|4.1e-169|short chain dehydrogenase [Metarhizium robertsii ARSEF 23]
19260297	4.59092	1.56252	4.12605	XP_007822200.1|5.8e-100|Interferon-induced 6-16 [Metarhizium robertsii ARSEF 23]
19260302	2.30894	1.0552	1.57036	XP_007822205.1|3.7e-37|Dolichol phosphate-mannose biosynthesis regulatory [Metarhizium robertsii ARSEF 23]
19260305	1.4878	1.58909	1.23641	XP_007822208.1|1.4e-192|hypothetical protein MAA_06019 [Metarhizium robertsii ARSEF 23]
19260307	1.83466	1.7936	1.9461	XP_007822210.1|5.8e-249|Major facilitator superfamily domain, general substrate transporter [Metarhizium robertsii ARSEF 23]
19260311	2.5628	1.47534	4.60317	XP_007822214.2|0.0e+00|PRO1A C6 Zink-finger protein [Metarhizium robertsii ARSEF 23]
19260313	1.56974	2.83739	1.72228	XP_007822216.1|4.3e-182|type 11 methyltransferase [Metarhizium robertsii ARSEF 23]
19260320	-3.21816	-2.08826	-2.1277	XP_007822223.2|5.5e-188|phosphoglycolate/pyridoxal phosphate phosphatase [Metarhizium robertsii ARSEF 23]
19260333	-1.8011	-1.77431	-1.36234	XP_007822236.2|1.0e-308|NTF2 and RRM domain-containing protein [Metarhizium robertsii ARSEF 23]
19260339	-1.15412	-1.60738	-1.62688	XP_007822242.2|0.0e+00|Acyl-CoA N-acyltransferase [Metarhizium robertsii ARSEF 23]
19260348	-3.35122	-3.50734	-3.02191	XP_007822251.2|6.1e-98|N-terminal fungal transcription regulatory domain-containing protein [Metarhizium robertsii ARSEF 23]
19260349	3.04342	3.41203	2.33151	XP_007822252.1|2.2e-308|hypothetical protein MAA_06063 [Metarhizium robertsii ARSEF 23]
19260354	-2.56248	-1.4142	-1.81366	XP_007822257.1|6.0e-212|hypothetical protein MAA_06068 [Metarhizium robertsii ARSEF 23]
19260361	1.66765	-1.62281	1.88375	XP_007822264.1|9.7e-151|GPI anchored serine-rich protein [Metarhizium robertsii ARSEF 23]
19260378	-1.0261	-2.52764	-1.11585	KID85378.1|0.0e+00|Amino acid/polyamine transporter I [Metarhizium guizhouense ARSEF 977]
19260384	-2.19823	-2.22249	-2.0797	XP_007822287.1|0.0e+00|beta-glucosidase 1 precursor [Metarhizium robertsii ARSEF 23]
19260388	2.56059	2.09314	2.00536	XP_007822291.2|5.5e-260|amidohydrolase [Metarhizium robertsii ARSEF 23]
19260392	-2.32193	-4.86625	-3.28129	XP_007822295.1|3.0e-269|Bordetella pertussis toxin A [Metarhizium robertsii ARSEF 23]
19260401	1.6059	3.16146	2.14439	XP_007822304.2|1.6e-156|mPR-like GPCR protein [Metarhizium robertsii ARSEF 23]
19260404	1.9027	2.53533	1.65966	XP_007822307.1|0.0e+00|ankyrin repeat domain-containing protein 52 [Metarhizium robertsii ARSEF 23]
19260405	-1.99343	-1.883	-1.50566	XP_007822308.2|0.0e+00|NACHT and Ankyrin domain-containing protein [Metarhizium robertsii ARSEF 23]
19260419	2.36427	2.81958	1.7122	XP_007822322.1|0.0e+00|Zn(2)-C6 fungal-type DNA-binding domain protein [Metarhizium robertsii ARSEF 23]
19260422	2.79064	2.28898	2.18536	XP_007822325.2|0.0e+00|Zn(II)2Cys6 transcription factor [Metarhizium robertsii ARSEF 23]
19260423	5.06848	6.56478	3.20511	XP_007822326.1|1.4e-277|flavin-containing superfamily Amine oxidase [Metarhizium robertsii ARSEF 23]
19260438	4.50953	2.63583	3.54853	XP_007822341.1|5.6e-179|mitochondrial chaperone BCS1 [Metarhizium robertsii ARSEF 23]
19260442	2.17736	1.65943	1.21999	XP_007822345.1|3.2e-202|lipase [Metarhizium robertsii ARSEF 23]
19260447	2.33527	1.53551	1.77892	XP_007822350.2|0.0e+00|nacht nucleoside triphosphatase [Metarhizium robertsii ARSEF 23]
19260469	1.47275	1.43514	2.04707	XP_007822372.2|0.0e+00|dipeptidyl peptidase III [Metarhizium robertsii ARSEF 23]
19260477	-2.2257	-2.23548	-1.29688	XP_007822380.1|0.0e+00|Fungal transcriptional regulatory protein [Metarhizium robertsii ARSEF 23]
19260479	6.38773	5.13841	5.81592	XP_007822382.1|2.0e-226|hypothetical protein MAA_06193 [Metarhizium robertsii ARSEF 23]
19260490	1.71148	3.07645	1.23582	XP_007822393.1|8.4e-294|WSC domain-containing protein [Metarhizium robertsii ARSEF 23]
19260498	-2.64209	-2.51143	-1.69341	XP_007822401.1|0.0e+00|tRNA synthetase class I catalytic domain-containing protein [Metarhizium robertsii ARSEF 23]
19260505	3.16694	3.09919	2.47195	XP_007822408.1|0.0e+00|hypothetical protein MAA_06219 [Metarhizium robertsii ARSEF 23]
19260506	6.6106	5.34895	6.62049	XP_007822409.1|1.3e-106|hypothetical protein MAA_06220 [Metarhizium robertsii ARSEF 23]
19260507	4.67138	3.078	5.05729	XP_007822410.2|0.0e+00|zinc finger domain-containing protein-type/integrase, DNA-binding protein [Metarhizium robertsii ARSEF 23]
19260508	5.34219	3.37778	4.6431	XP_007822411.2|0.0e+00|HET domain protein [Metarhizium robertsii ARSEF 23]
19260511	15.5776	15.063	15.7623	XP_007822414.1|3.6e-56|hypothetical protein MAA_06225 [Metarhizium robertsii ARSEF 23]
19260512	-3.39232	-2.85591	-1.67233	XP_007822415.2|1.8e-222|arg-6 protein [Metarhizium robertsii ARSEF 23]
19260541	1.77619	2.10803	1.37106	XP_007822444.1|0.0e+00|duf1665 domain containing protein [Metarhizium robertsii ARSEF 23]
19260543	6.64167	5.10899	1.97654	XP_007822446.1|4.8e-104|hypothetical protein MAA_06257 [Metarhizium robertsii ARSEF 23]
19260544	9.19374	5.30914	11.0439	XP_007822447.1|2.4e-143|amino acid adenylation domain-containing protein [Metarhizium robertsii ARSEF 23]
19260545	8.57592	5.07895	10.8203	XP_007822448.1|1.2e-260|UDP-glucuronosyl/UDP-glucosyltransferase [Metarhizium robertsii ARSEF 23]
19260548	4.41262	2.22239	3.34155	XP_007822451.1|9.8e-122|IgE-binding protein [Metarhizium robertsii ARSEF 23]
19260559	1.32222	1.15468	1.05047	XP_007822462.1|0.0e+00|glycosyltransferase family 22 [Metarhizium robertsii ARSEF 23]
19260561	1.58628	1.89861	1.07714	XP_007822464.1|6.5e-228|EF-Hand 1, calcium-binding site [Metarhizium robertsii ARSEF 23]
19260564	1.92668	3.14185	2.30887	XP_007822467.1|0.0e+00|lipoxygenase [Metarhizium robertsii ARSEF 23]
19260566	-2.71578	-1.73314	-1.64733	XP_007822469.1|0.0e+00|bifunctional aminoacyl-tRNA synthetase [Metarhizium robertsii ARSEF 23]
19260574	-2.87179	-3.22597	-2.05465	XP_007822477.1|0.0e+00|Glycoside hydrolase, family 35 [Metarhizium robertsii ARSEF 23]
19260580	-1.72243	-1.49617	-1.78196	XP_007822483.1|4.9e-311|Pfs domain protein [Metarhizium robertsii ARSEF 23]
19260592	2.83039	1.32681	4.00007	XP_007822495.1|0.0e+00|glycoprotein X [Metarhizium robertsii ARSEF 23]
19260593	2.56759	1.69653	2.8986	XP_007822496.1|0.0e+00|Galactose oxidase/kelch, beta-propeller [Metarhizium robertsii ARSEF 23]
19260598	3.12864	4.6877	2.35476	XP_007822501.1|2.9e-115|Mmc protein [Metarhizium robertsii ARSEF 23]
19260606	1.51571	1.8523	1.14285	XP_007822509.2|2.2e-141|Peptidase S24/S26A/S26B/S26C [Metarhizium robertsii ARSEF 23]
19260614	-2.56018	-1.78576	-2.39649	XP_007822517.1|0.0e+00|arylsulfotransferase [Metarhizium robertsii ARSEF 23]
19260615	-3.15183	-1.62186	-2.45401	EXV01600.1|1.0e-275|MFS transporter [Metarhizium robertsii]
19260628	1.44872	1.33106	1.0479	EXV01615.1|1.1e-104|Yqey-like domain protein [Metarhizium robertsii]
19260640	1.30127	1.09178	1.0727	XP_007822543.1|3.3e-35|hypothetical protein MAA_06354 [Metarhizium robertsii ARSEF 23]
19260647	1.54985	1.36235	1.03598	XP_007822550.1|4.9e-155|glucuronan lyase A [Metarhizium robertsii ARSEF 23]
19260659	4.63075	4.58908	2.92779	XP_007822562.1|0.0e+00|RNA recognition motif domain protein [Metarhizium robertsii ARSEF 23]
19260668	1.46245	1.40884	1.07307	XP_007822571.1|9.4e-58|Actin-binding, cofilin/tropomyosin type [Metarhizium robertsii ARSEF 23]
19260685	2.52546	4.64735	3.43134	XP_007822588.1|0.0e+00|Carbohydrate-binding WSC [Metarhizium robertsii ARSEF 23]
19260700	1.22113	1.61738	1.32864	XP_007822603.1|7.7e-187|acetamidase/formamidase [Metarhizium robertsii ARSEF 23]
19260701	1.21384	1.79068	1.66767	XP_007822604.2|0.0e+00|ABC transporter, transmembrane domain, type 1 [Metarhizium robertsii ARSEF 23]
19260702	-1.40302	-1.83872	-1.26614	XP_007822605.1|0.0e+00|GTPase effector domain, GED [Metarhizium robertsii ARSEF 23]
19260718	1.51896	3.53265	1.18005	XP_007822621.1|6.6e-191|Carbohydrate binding family 6 [Metarhizium robertsii ARSEF 23]
19260729	1.39324	1.44046	1.00165	XP_007822632.1|6.8e-132|import inner membrane translocase subunit tim-21 [Metarhizium robertsii ARSEF 23]
19260753	-1.66758	-2.71135	-1.11957	XP_007822656.1|3.3e-260|aspartate aminotransferase [Metarhizium robertsii ARSEF 23]
19260757	4.10396	5.51833	3.48829	XP_007822660.1|4.0e-46|hypothetical protein MAA_06471 [Metarhizium robertsii ARSEF 23]
19260761	8.47865	8.42919	6.90409	XP_007822664.1|1.6e-54|hypothetical protein MAA_06475 [Metarhizium robertsii ARSEF 23]
19260762	2.16545	1.33826	1.28941	XP_007822665.2|5.2e-65|Golgi apparatus membrane protein TVP15 [Metarhizium robertsii ARSEF 23]
19260764	1.38612	1.24672	1.15886	XP_007822667.1|8.1e-289|SUN family beta-glucosidase-like protein [Metarhizium robertsii ARSEF 23]
19260801	-2.5324	-2.27451	-1.72347	XP_007822704.2|2.6e-235|FAD dependent oxidoreductase [Metarhizium robertsii ARSEF 23]
19260802	-2.37107	-2.23538	-2.35882	EXV01809.1|0.0e+00|DUF2415 domain protein [Metarhizium robertsii]
19260833	5.65424	4.21378	3.1062	KJK73879.1|2.5e-205|hypothetical protein H634G_10829 [Metarhizium anisopliae BRIP 53293]
19260834	7.55986	6.15861	3.50779	XP_007822737.1|0.0e+00|Cytochrome P450 CYP684F1 [Metarhizium robertsii ARSEF 23]
19260835	7.95085	4.21957	3.82838	XP_007822738.1|1.9e-100|thioesterase superfamily protein [Metarhizium robertsii ARSEF 23]
19260837	8.67552	8.63072	6.26444	XP_007822740.1|9.6e-160|macrophomate synthase [Metarhizium robertsii ARSEF 23]
19260838	6.8686	6.86507	4.18133	XP_007822741.1|0.0e+00|L-amino acid oxidase [Metarhizium robertsii ARSEF 23]
19260839	12.3069	12.3018	9.42417	EXV00326.1|5.8e-63|DSBA-like thioredoxin domain protein [Metarhizium robertsii]
19260840	10.0168	10.2969	7.91886	XP_007822743.2|1.2e-240|delta-12 fatty acid desaturase [Metarhizium robertsii ARSEF 23]
19260841	4.17861	3.69803	2.40422	XP_007822744.1|7.9e-167|methyltransferase [Metarhizium robertsii ARSEF 23]
19260842	6.15144	5.69448	4.035	XP_007822745.1|1.7e-155|Glutathione S-transferase [Metarhizium robertsii ARSEF 23]
19260843	5.57137	3.89239	3.86295	XP_007822746.1|1.4e-191|TfdA family Taurine catabolism dioxygenase TauD [Metarhizium robertsii ARSEF 23]
19260862	-3.10434	-3.94084	-1.30525	XP_007822765.2|0.0e+00|multidrug resistance protein MDR [Metarhizium robertsii ARSEF 23]
19260871	-6.67716	-8.09749	-3.88231	XP_007822774.2|0.0e+00|Cytochrome P450 CYP5081A [Metarhizium robertsii ARSEF 23]
19260872	-6.74589	-8.87517	-4.71027	XP_007822775.1|0.0e+00|Cytochrome P450 CYP5081C [Metarhizium robertsii ARSEF 23]
19260873	-9.73285	-11.1252	-6.66574	XP_007822776.1|0.0e+00|lanosterol synthase [Metarhizium robertsii ARSEF 23]
19260874	-6.93674	-11.1673	-4.60645	KZZ87816.1|3.3e-82|3-oxoacyl-reductase 1 [Moelleriella libera RCEF 2490]
19260875	-6.76685	-7.33569	-4.08019	XP_007822778.1|1.2e-309|Cytochrome P450 CYP5081B [Metarhizium robertsii ARSEF 23]
19260876	-6.49071	-6.34387	-3.67601	XP_007822779.1|4.8e-292|transferase [Metarhizium robertsii ARSEF 23]
19260877	-7.12436	-9.8248	-4.27945	XP_007822780.1|0.0e+00|FAD binding domain-containing protein [Metarhizium robertsii ARSEF 23]
19260878	-7.54119	-11.3485	-4.93915	XP_007822781.1|1.2e-292|transferase family protein [Metarhizium robertsii ARSEF 23]
19260879	-6.00388	-9.8987	-4.24406	XP_007822782.1|0.0e+00|Cytochrome P450 CYP5081D [Metarhizium robertsii ARSEF 23]
19260906	-4.23851	-2.55915	-3.44725	XP_007822809.2|8.0e-281|Fungal transcriptional regulatory protein [Metarhizium robertsii ARSEF 23]
19260913	5.2255	2.33149	6.15149	XP_007822816.1|1.4e-109|hypothetical protein MAA_06627 [Metarhizium robertsii ARSEF 23]
19260916	3.60925	5.82018	2.42004	XP_007822819.1|3.6e-144|glycoside hydrolase [Metarhizium robertsii ARSEF 23]
19260917	3.34902	2.52806	1.85766	XP_007822820.1|7.3e-210|phosphorylcholine phosphatase [Metarhizium robertsii ARSEF 23]
19260918	3.4419	-3.64176	2.6076	XP_007822821.1|0.0e+00|L-amino acid oxidase [Metarhizium robertsii ARSEF 23]
19260919	3.3442	-3.41073	2.56134	EXV00418.1|0.0e+00|amidase domain protein [Metarhizium robertsii]
19260922	3.19145	1.33304	2.00782	KJK79891.1|0.0e+00|hypothetical protein H634G_04130 [Metarhizium anisopliae BRIP 53293]
19260923	-1.65331	-1.67645	-1.43664	XP_007822826.1|0.0e+00|C6 zinc finger domain-containing protein [Metarhizium robertsii ARSEF 23]
19260931	2.65704	1.78684	2.01591	XP_007822834.1|2.0e-221|hypothetical protein MAA_06645 [Metarhizium robertsii ARSEF 23]
19260932	2.6565	1.40221	1.78875	XP_007822835.1|3.0e-236|salicylate hydroxylase [Metarhizium robertsii ARSEF 23]
19260941	-2.23153	-1.34143	-1.65075	XP_007822844.1|2.6e-182|Mitochondrial substrate/solute carrier [Metarhizium robertsii ARSEF 23]
19260942	1.36851	1.32036	1.00257	XP_007822845.2|7.7e-60|hypothetical protein MAA_06656 [Metarhizium robertsii ARSEF 23]
19260944	1.40701	1.7185	1.17464	XP_007822847.2|1.2e-136|protein-L-isoaspartate O-methyltransferase [Metarhizium robertsii ARSEF 23]
19260945	3.8382	5.50935	3.44206	XP_007822848.1|9.6e-168|Carbohydrate-binding WSC [Metarhizium robertsii ARSEF 23]
19260953	5.4756	2.5656	1.64524	XP_007822856.1|2.8e-209|porphyromonas-type peptidyl-arginine deiminase [Metarhizium robertsii ARSEF 23]
19260969	4.21299	6.63926	3.64386	XP_007822872.2|1.4e-109|proteinrelated to nuclear pore protein [Metarhizium robertsii ARSEF 23]
19260970	3.011	3.43743	2.46639	XP_007822873.1|4.1e-49|hypothetical protein MAA_06684 [Metarhizium robertsii ARSEF 23]
19260971	-5.3149	-3.55799	-2.39396	XP_007822874.1|1.1e-250|Major facilitator superfamily domain protein [Metarhizium robertsii ARSEF 23]
19260978	2.8158	2.4138	2.91346	XP_007822881.1|1.3e-172|hypothetical protein MAA_06692 [Metarhizium robertsii ARSEF 23]
19260979	4.53847	4.39296	5.16622	XP_007822882.1|2.6e-41|hypothetical protein MAA_06693 [Metarhizium robertsii ARSEF 23]
19260986	1.43005	2.7581	1.02103	XP_007822889.2|9.7e-137|Ankyrin repeat-containing domain protein [Metarhizium robertsii ARSEF 23]
19260992	1.67402	3.47891	2.85413	XP_007822895.1|9.1e-146|short-chain dehydrogenase [Metarhizium robertsii ARSEF 23]
19260993	2.44521	4.29443	3.09764	XP_007822896.1|1.0e-172|NmrA family protein [Metarhizium robertsii ARSEF 23]
19261008	2.05464	2.46988	1.03573	XP_007822911.1|5.2e-180|RADC family protein [Metarhizium robertsii ARSEF 23]
19261013	-2.90112	-3.22552	-2.10166	XP_007822916.1|2.3e-120|duf614 domain containing protein [Metarhizium robertsii ARSEF 23]
19261014	-4.80596	-2.29285	-3.50869	XP_007822917.1|6.9e-149|hypothetical protein MAA_06728 [Metarhizium robertsii ARSEF 23]
19261015	-1.39155	-1	-1.18037	XP_007822918.1|1.2e-130|GCN5-related N-acetyltransferase (GNAT) domain protein [Metarhizium robertsii ARSEF 23]
19261016	-3.39164	-2.2983	-2.11616	XP_007822919.2|1.9e-210|hypothetical protein MAA_06730 [Metarhizium robertsii ARSEF 23]
19261017	-5.52797	-6.468	-1.88743	XP_007822920.1|2.6e-142|Thioredoxin-like protein [Metarhizium robertsii ARSEF 23]
19261020	1.4512	2.51998	1.22117	XP_007822923.1|4.3e-199|Alcohol dehydrogenase superfamily, zinc-type [Metarhizium robertsii ARSEF 23]
19261025	-3.40673	-1.3234	-2.34939	XP_007822928.1|7.8e-145|oxidoreductase [Metarhizium robertsii ARSEF 23]
19261032	8.9571	10.1497	6.56986	XP_007822935.2|0.0e+00|hypothetical protein MAA_06746 [Metarhizium robertsii ARSEF 23]
19261045	3.30378	3.17729	3.32856	EXU97487.1|1.4e-269|hypothetical protein X797_009396 [Metarhizium robertsii]
19261048	3.91725	5.65008	2.46297	KJK79281.1|6.9e-285|hypothetical protein H634G_05521 [Metarhizium anisopliae BRIP 53293]
19261052	2.58673	6.0477	2.04	XP_007822955.1|5.6e-72|LysM domain-containing protein [Metarhizium robertsii ARSEF 23]
19261054	-3.3299	-1.93681	-1.74135	XP_007822957.1|0.0e+00|glycyl-tRNA synthetase [Metarhizium robertsii ARSEF 23]
19261058	1.10102	1.151	1.17782	XP_007822961.1|6.1e-273|Major facilitator superfamily domain protein [Metarhizium robertsii ARSEF 23]
19261059	-8.03342	-3.03342	-8.03342	XP_007822962.1|2.3e-106|hypothetical protein MAA_06773 [Metarhizium robertsii ARSEF 23]
19261060	-9.76321	-2.28748	-4.71882	XP_007822963.2|2.0e-240|phosphotransferase enzyme family protein [Metarhizium robertsii ARSEF 23]
19261061	6.05407	3.578	3.02645	XP_007822964.2|2.9e-112|hypothetical protein MAA_06775 [Metarhizium robertsii ARSEF 23]
19261062	2.45372	3.72029	1.67471	XP_007822965.1|9.3e-202|hypothetical protein MAA_06776 [Metarhizium robertsii ARSEF 23]
19261063	-1.41155	3.01529	-1.49155	XP_007822966.1|4.9e-136|BTB domain transcription factor [Metarhizium robertsii ARSEF 23]
19261064	3.45551	1.37062	2.27265	XP_007822967.2|0.0e+00|heterokaryon incompatibility protein [Metarhizium robertsii ARSEF 23]
19261074	1.48246	1.74217	1.14414	XP_007822977.1|7.2e-88|hypothetical protein MAA_06788 [Metarhizium robertsii ARSEF 23]
19261076	-3.74158	-3.39876	-3.23016	XP_007822979.1|3.7e-101|Basic-leucine zipper (bZIP) transcription factor [Metarhizium robertsii ARSEF 23]
19261083	-1.59251	1.05433	-1.11404	XP_007822986.1|1.4e-288|peptidase family M28 [Metarhizium robertsii ARSEF 23]
19261086	-6.53797	-1.34662	-2.25541	XP_007822989.1|2.4e-143|zinc finger domain-containing protein [Metarhizium robertsii ARSEF 23]
19261093	-3.5875	-1.68318	-1.9885	XP_007822996.1|2.5e-255|aspartokinase [Metarhizium robertsii ARSEF 23]
19261096	1.19767	-1.21247	1.00911	OAA52048.1|7.7e-110|Frag1/DRAM/Sfk1 [Metarhizium rileyi RCEF 4871]
19261098	2.90323	2.49866	2.24238	XP_007823001.2|3.2e-163|tyrosine/serine protein phosphatase [Metarhizium robertsii ARSEF 23]
19261115	-2.45864	-3.31716	-1.76968	XP_007823018.1|4.5e-254|MYB-like protein [Metarhizium robertsii ARSEF 23]
19261129	-1.79024	-2.11281	-1.66452	XP_007823032.2|4.1e-269|D-3-phosphoglycerate dehydrogenase 1 [Metarhizium robertsii ARSEF 23]
19261131	-2.22299	-1.17073	-1.51162	XP_007823034.2|1.2e-268|seryl-tRNA synthetase [Metarhizium robertsii ARSEF 23]
19261143	-3.57598	-2.79609	-2.46389	XP_007823046.2|0.0e+00|Major facilitator superfamily domain, general substrate transporter [Metarhizium robertsii ARSEF 23]
19261144	1.61844	1.05428	1.0261	XP_007823047.1|8.6e-236|DUF1769-domain-containing protein [Metarhizium robertsii ARSEF 23]
19261145	1.70397	1.20437	1.46572	EXV05130.1|7.3e-268|alpha/beta-hydrolase fold family protein [Metarhizium robertsii]
19261150	-1.28374	-1.4868	-1.31449	XP_007823053.1|0.0e+00|purine permease [Metarhizium robertsii ARSEF 23]
19261152	-1.61929	-2.63929	-1.16107	XP_007823055.1|5.1e-247|glycerophosphoryl diester phosphodiesterase [Metarhizium robertsii ARSEF 23]
19261154	8.06996	5.35992	9.04062	XP_007823057.1|4.3e-137|hypothetical protein MAA_06868 [Metarhizium robertsii ARSEF 23]
19261155	3.16212	1.81091	2.93017	EXV05143.1|7.9e-240|fungal specific transcription factor domain protein [Metarhizium robertsii]
19261157	2.3603	1.24109	1.10001	XP_007823060.1|1.5e-70|Glyoxalase/bleomycin resistance protein/dioxygenase [Metarhizium robertsii ARSEF 23]
19261161	-2.15184	-1.83852	-1.59017	XP_007823064.1|1.3e-256|Monooxygenase, FAD-binding protein [Metarhizium robertsii ARSEF 23]
19261167	-2.95959	-3.66103	-1.99711	XP_007823070.1|2.6e-193|MYB-like protein [Metarhizium robertsii ARSEF 23]
19261168	-2.62312	-4.63183	-2.88045	KDB13137.1|0.0e+00|peroxisomal copper amine oxidase [Ustilaginoidea virens]
19261169	-2.53407	-4.48006	-2.32581	KID85534.1|0.0e+00|Amino acid/polyamine transporter I [Metarhizium guizhouense ARSEF 977]
19261170	-2.06645	-2.93787	-1.56647	XP_007823073.1|6.1e-276|Aldehyde dehydrogenase [Metarhizium robertsii ARSEF 23]
19261181	-5.72657	-5.10525	-2.10208	XP_007823084.2|2.5e-254|Protein kinase-like protein [Metarhizium robertsii ARSEF 23]
19261182	-2.98419	-3.16418	-2.1921	EXV05176.1|2.4e-252|MFS transporter [Metarhizium robertsii]
19261183	2.53112	2.1129	3.28572	XP_007823086.1|5.3e-169|hscarg dehydrogenase [Metarhizium robertsii ARSEF 23]
19261184	-2.39998	-5.03629	-1.43057	XP_007823087.1|5.0e-200|class III chitinase ChiA2 [Metarhizium robertsii ARSEF 23]
19261185	-5.64193	-5.8932	-2.97524	XP_014540848.1|1.2e-131|GMP synthase, partial [Metarhizium brunneum ARSEF 3297]
19261191	4.02106	3.15094	3.13654	XP_007823094.1|0.0e+00|TPR domain-containing protein [Metarhizium robertsii ARSEF 23]
19261192	2.11203	2.50829	1.41728	XP_007823095.1|3.7e-289|hypothetical protein MAA_06906 [Metarhizium robertsii ARSEF 23]
19261193	2.01312	2.95449	1.74582	XP_007823096.2|3.3e-309|glycoside hydrolase family 2 [Metarhizium robertsii ARSEF 23]
19261195	3.15271	2.09791	3.09412	XP_007823098.1|1.3e-135|hypothetical protein MAA_06909 [Metarhizium robertsii ARSEF 23]
19261198	2.06546	1.04762	1.3215	XP_007823101.2|3.0e-115|Mpv17 / PMP22 family protein [Metarhizium robertsii ARSEF 23]
19261200	-2.20059	-2.28126	-2.64054	XP_007823103.2|4.6e-265|lipase 2 [Metarhizium robertsii ARSEF 23]
19261201	3.07513	1.68576	2.02936	XP_007823104.1|0.0e+00|Ankyrin repeat-containing domain protein [Metarhizium robertsii ARSEF 23]
19261218	2.42167	3.91396	2.14953	XP_007823121.1|8.5e-269|Metallophosphoesterase [Metarhizium robertsii ARSEF 23]
19261221	-1.83919	-1.23005	-1.25752	XP_007823124.1|0.0e+00|Major facilitator superfamily transporter [Metarhizium robertsii ARSEF 23]
19261239	3.15987	3.79442	4.10852	XP_007823142.1|0.0e+00|glycosyltransferase family 31 protein [Metarhizium robertsii ARSEF 23]
19261254	5.853	4.67807	3.90689	XP_007823157.2|6.8e-247|cell cycle checkpoint protein RAD17 [Metarhizium robertsii ARSEF 23]
19261255	2.78072	1.14181	1.9753	XP_007823158.1|1.0e-138|Orf2 [Metarhizium robertsii ARSEF 23]
19261256	2.72335	2.91782	1.64192	XP_007823159.1|0.0e+00|fungal specific transcription factor domain-containing protein [Metarhizium robertsii ARSEF 23]
19261259	9.65105	7.48382	7.47573	XP_007823162.1|6.0e-147|hypothetical protein MAA_06973 [Metarhizium robertsii ARSEF 23]
19261266	4.17932	4.83627	3.33804	XP_007823169.1|1.4e-241|hypothetical protein MAA_06980 [Metarhizium robertsii ARSEF 23]
19261267	3.48282	5.00311	3.05509	XP_007823170.1|1.8e-103|hypothetical protein MAA_06981 [Metarhizium robertsii ARSEF 23]
19261269	3.06487	3.70416	2.15294	XP_007823172.1|0.0e+00|DUF1212 domain membrane protein [Metarhizium robertsii ARSEF 23]
19261286	1.21781	1.32791	1.31228	XP_007823189.1|9.0e-197|D-isomer specific 2-hydroxyacid dehydrogenase, NAD-binding protein [Metarhizium robertsii ARSEF 23]
19261289	2.64811	1.50795	2.04126	XP_007823192.1|1.3e-147|NAD dependent epimerase/dehydratase [Metarhizium robertsii ARSEF 23]
19261290	2.71316	1.85285	2.07869	XP_007823193.2|1.5e-287|Glucose receptor Git3 [Metarhizium robertsii ARSEF 23]
19261294	-7.90087	-3.25701	-3.99398	XP_007823197.1|1.1e-202|aspartate aminotransferase [Metarhizium robertsii ARSEF 23]
19261298	2.38098	2.2651	1.8065	XP_007823201.2|3.6e-206|glutathione S-transferase [Metarhizium robertsii ARSEF 23]
19261302	3.27208	1.81897	3.84431	XP_007823205.1|0.0e+00|glycoside hydrolase family 92 protein [Metarhizium robertsii ARSEF 23]
19261303	-1.99201	-2.03951	-1.10753	XP_007823206.1|1.7e-262|hypothetical protein MAA_07017 [Metarhizium robertsii ARSEF 23]
19261304	-3.28449	-3.66423	-1.79178	XP_007823207.1|4.5e-162|Ureohydrolase [Metarhizium robertsii ARSEF 23]
19261309	1.50172	1.62615	1.32991	XP_007823212.1|0.0e+00|heterokaryon incompatibility protein [Metarhizium robertsii ARSEF 23]
19261324	-4.32859	-3.60921	-2.56049	XP_007823227.1|3.7e-281|Major facilitator superfamily domain protein [Metarhizium robertsii ARSEF 23]
19261338	1.01281	1.253	1.32578	XP_007823241.1|1.6e-173|cell surface protein [Metarhizium robertsii ARSEF 23]
19261339	-3.80354	-3.07421	-2.35254	EXU99789.1|1.9e-268|nucleobase Cation Symporter-1 (NCS1) family protein [Metarhizium robertsii]
19261341	-3.12587	-2.48332	-2.20335	XP_007823244.1|6.5e-286|peptidase M18-like protein [Metarhizium robertsii ARSEF 23]
19261347	-1.61154	-1.05306	-1.20861	XP_007823250.1|6.2e-223|Basic-leucine zipper (bZIP) transcription factor [Metarhizium robertsii ARSEF 23]
19261360	-1.34938	-1.0269	-1.1068	XP_007823263.2|0.0e+00|small glutamine-rich tetratricopeptide repeat-containing protein A [Metarhizium robertsii ARSEF 23]
19261364	4.07137	2.0494	4.68351	XP_007823267.1|9.9e-78|hypothetical protein MAA_07078 [Metarhizium robertsii ARSEF 23]
19261372	1.98766	1.36391	1.76219	XP_007823275.2|1.7e-305|diacylglycerol O-acyltransferase [Metarhizium robertsii ARSEF 23]
19261375	1.31684	1.51708	1.1949	XP_007823278.1|1.4e-160|hypothetical protein MAA_07089 [Metarhizium robertsii ARSEF 23]
19261383	-1.75139	-1.82239	-1.79048	XP_007823286.2|0.0e+00|C2H2 transcription factor [Metarhizium robertsii ARSEF 23]
19261384	-2.8987	-2.4373	-1.93431	XP_007823287.1|4.2e-194|Tricarboxylate/iron carrier [Metarhizium robertsii ARSEF 23]
19261405	-3.17959	-2.7684	-1.46982	XP_007823308.1|0.0e+00|Transcription factor, fungi [Metarhizium robertsii ARSEF 23]
19261414	3.76985	2.61374	5.07599	XP_007823317.1|2.8e-170|hypothetical protein MAA_07128 [Metarhizium robertsii ARSEF 23]
19261417	8.65821	6.26679	8.23362	XP_007823320.1|6.3e-195|short-chain dehydrogenase/reductase [Metarhizium robertsii ARSEF 23]
19261418	4.33052	2.56517	3.41248	XP_007823321.1|0.0e+00|major facilitator superfamily MFS_1 [Metarhizium robertsii ARSEF 23]
19261419	5.32356	2.81275	4.4673	XP_007823322.1|6.2e-77|hypothetical protein MAA_07133 [Metarhizium robertsii ARSEF 23]
19261420	8.81137	6.224	7.81538	XP_007823323.1|0.0e+00|Cytochrome P450 CYP5318A1 [Metarhizium robertsii ARSEF 23]
19261421	7.69615	4.88695	6.86782	XP_007823324.1|2.4e-219|hypothetical protein MAA_07135 [Metarhizium robertsii ARSEF 23]
19261424	-1.46744	-1.65588	-1.77837	XP_007823327.1|0.0e+00|capsule biosynthesis phosphatase [Metarhizium robertsii ARSEF 23]
19261426	-4.25956	-5.37504	-2.71207	XP_007823329.1|7.5e-290|Protein kinase-like protein [Metarhizium robertsii ARSEF 23]
19261430	2.95811	2.78968	1.87221	XP_007823333.1|0.0e+00|Choline transporter-like protein [Metarhizium robertsii ARSEF 23]
19261433	-3.99883	-1.55054	-1.81983	KID85061.1|2.8e-295|arginine permease [Metarhizium guizhouense ARSEF 977]
19261434	2.31292	1.58354	2.3953	KJK77228.1|0.0e+00|hypothetical protein H634G_06966 [Metarhizium anisopliae BRIP 53293]
19261439	-2.729	-3.43695	-1.8078	XP_007823342.1|7.3e-196|hypothetical protein MAA_07153 [Metarhizium robertsii ARSEF 23]
19261440	-3.48509	-3.94602	-1.87351	XP_007823343.1|1.6e-89|DUF1348-domain-containing protein [Metarhizium robertsii ARSEF 23]
19261441	3.04326	-1.08311	2.81009	XP_007823344.1|9.9e-218|catalytic protein [Metarhizium robertsii ARSEF 23]
19261445	-1.38939	-1.36282	-1.03155	XP_014548777.1|3.9e-82|hypothetical protein MBR_00951, partial [Metarhizium brunneum ARSEF 3297]
19261452	1.85969	1.44275	1.30667	XP_007823355.2|1.0e-228|hypothetical protein MAA_07166 [Metarhizium robertsii ARSEF 23]
19261453	2.8992	3.06405	1.63711	XP_007823356.1|6.9e-166|hypothetical protein MAA_07167 [Metarhizium robertsii ARSEF 23]
19261455	-2.30826	-1.86292	-1.07254	XP_007823358.2|5.2e-183|mitochondrial succinate-fumarate transporter-like protein [Metarhizium robertsii ARSEF 23]
19261459	1.5516	2.21146	2.25269	XP_007823362.1|0.0e+00|hypothetical protein MAA_07173 [Metarhizium robertsii ARSEF 23]
19261469	5.13189	6.25717	7.13231	XP_007823372.1|1.4e-61|hypothetical protein MAA_07183 [Metarhizium robertsii ARSEF 23]
19261470	-5.02695	-2.21131	-2.50054	XP_007823373.2|1.3e-68|S-adenosyl-L-methionine-dependent methyltransferase [Metarhizium robertsii ARSEF 23]
19261473	5.67275	5.41773	5.99768	XP_007823376.1|4.1e-166|expression library immunization antigen 1 [Metarhizium robertsii ARSEF 23]
19261474	2.92405	2.42368	2.95539	XP_007823377.1|1.5e-287|FAD-binding, type 2 [Metarhizium robertsii ARSEF 23]
19261479	-3.36382	-2.80485	-2.14881	XP_007823382.1|1.2e-133|hypothetical protein MAA_07193 [Metarhizium robertsii ARSEF 23]
19261480	-3.34836	-2.86019	-1.4254	XP_007823383.1|8.1e-107|hypothetical protein MAA_07194 [Metarhizium robertsii ARSEF 23]
19261494	3.02477	2.4333	2.90014	KID86985.1|4.0e-305|mitochondrial integral membrane protein [Metarhizium guizhouense ARSEF 977]
19261507	-4.10774	-3.44572	-2.04396	XP_007823410.2|0.0e+00|carbamoyl-phosphate synthase, arginine-specific large chain [Metarhizium robertsii ARSEF 23]
19261512	-3.58702	-2.06652	-1.9147	XP_007823415.1|1.3e-150|HpcH/HpaI aldolase/citrate lyase family protein [Metarhizium robertsii ARSEF 23]
19261534	-1.88325	-1.70203	-1.36944	XP_007823437.2|1.0e-186|fumarylacetoacetate hydrolase [Metarhizium robertsii ARSEF 23]
19261536	-2.24276	-2.21523	-1.70514	XP_007823439.2|2.2e-217|dihydrouridine synthase 4-like protein [Metarhizium robertsii ARSEF 23]
19261538	2.08616	1.90977	1.78985	XP_007823441.1|1.3e-184|di-trans,poly-cis-decaprenylcistransferase [Metarhizium robertsii ARSEF 23]
19261539	1.99735	2.62506	1.27667	EXV00705.1|3.1e-288|serine/threonine protein kinase domain protein [Metarhizium robertsii]
19261550	-1.56186	-2.38694	-1.70388	XP_007823453.1|5.0e-239|NADPH dehydrogenase [Metarhizium robertsii ARSEF 23]
19261553	-2.06072	-2.02032	-1.45103	XP_007823456.1|1.1e-218|Peroxidases heme-ligand binding site [Metarhizium robertsii ARSEF 23]
19261555	-6.52356	-3.71621	-2.82312	XP_007823458.2|0.0e+00|uracil phosphoribosyltransferase [Metarhizium robertsii ARSEF 23]
19261560	1.76934	2.12834	1.11403	XP_007823463.1|1.5e-240|triacylglycerol lipase [Metarhizium robertsii ARSEF 23]
19261561	1.63666	1.18503	1.4173	EXV00729.1|6.3e-98|hypothetical protein X797_006137 [Metarhizium robertsii]
19261568	2.55634	1.3112	1.52039	XP_007823471.1|0.0e+00|wd-repeat protein [Metarhizium robertsii ARSEF 23]
19261569	2.90881	2.41368	2.9122	XP_007823472.1|3.5e-72|Ribosome maturation protein SBDS [Metarhizium robertsii ARSEF 23]
19261571	1.14478	-1.76879	1.15815	KFG86810.1|2.3e-166|hypothetical protein MANI_002576 [Metarhizium anisopliae]
19261577	3.14916	1.38304	2.62632	XP_007823480.2|0.0e+00|hypothetical protein MAA_07291 [Metarhizium robertsii ARSEF 23]
19261578	7.2139	6.02672	5.81976	XP_007823481.1|1.3e-30|Glucose-repressible protein Grg1 [Metarhizium robertsii ARSEF 23]
19261580	1.32027	1.34112	1.0943	XP_007823483.1|0.0e+00|ATP-NAD kinase [Metarhizium robertsii ARSEF 23]
19261581	2.06226	2.1286	1.609	XP_007823484.1|4.3e-246|Cytochrome P450 CYP65BD1 [Metarhizium robertsii ARSEF 23]
19261582	2.06838	3.12553	1.37389	XP_007823485.1|1.5e-274|Peptidase aspartic, active site protein [Metarhizium robertsii ARSEF 23]
19261596	-2.20446	-2.84612	-1.86528	XP_007823499.2|1.4e-230|integral membrane family protein [Metarhizium robertsii ARSEF 23]
19261598	-1.30412	-1.24384	-1.05883	XP_007823501.1|0.0e+00|Zn(2)-C6 fungal-type DNA-binding domain protein [Metarhizium robertsii ARSEF 23]
19261600	-2.90624	-2.10638	-1.76259	XP_007823503.1|0.0e+00|mitochondrial carrier protein [Metarhizium robertsii ARSEF 23]
19261601	-2.44988	-1.20987	-2.07561	XP_007823504.2|1.1e-103|hypothetical protein MAA_07315 [Metarhizium robertsii ARSEF 23]
19261610	1.65637	1.51937	1.30451	XP_007823513.1|0.0e+00|Spc97/Spc98 family protein [Metarhizium robertsii ARSEF 23]
19261614	-1.93232	-1.97951	-1.03849	KFG77680.1|5.6e-51|CutC family protein, partial [Metarhizium anisopliae]
19261619	-1.91501	-2.82789	-1.58055	XP_014546682.1|3.7e-284|kinase, partial [Metarhizium brunneum ARSEF 3297]
19261648	-5.47999	-6.558	-2.82103	XP_007823551.1|0.0e+00|RNA-directed RNA polymerase (Sad-1) [Metarhizium robertsii ARSEF 23]
19261650	-2.88055	-2.25877	-2.26231	XP_007823553.1|7.6e-240|epoxide hydrolase 1 [Metarhizium robertsii ARSEF 23]
19261651	1.21649	1.48865	1.00861	XP_007823554.2|8.3e-107|cbp4 [Metarhizium robertsii ARSEF 23]
19261658	1.55261	1.06512	1.21652	XP_007823561.1|1.1e-188|hypothetical protein MAA_07372 [Metarhizium robertsii ARSEF 23]
19261661	3.18991	3.46917	2.24631	XP_007823564.1|0.0e+00|Serine/threonine-protein kinase domain protein [Metarhizium robertsii ARSEF 23]
19261664	4.58603	4.04173	5.22015	XP_007823567.1|3.4e-108|Ctr copper transporter [Metarhizium robertsii ARSEF 23]
19261677	-1.66961	1.34821	-1.11018	XP_007823580.1|4.0e-169|hypothetical protein MAA_07391 [Metarhizium robertsii ARSEF 23]
19261679	1.44198	1.37591	1.28892	XP_007823582.1|1.9e-179|nuclease S1 [Metarhizium robertsii ARSEF 23]
19261681	-3.33471	-3.29989	-1.8745	XP_007823584.1|3.2e-205|hypothetical protein MAA_07395 [Metarhizium robertsii ARSEF 23]
19261686	1.77982	2.98556	1.60685	XP_007823589.2|5.0e-225|abscisic acid ABA receptor [Metarhizium robertsii ARSEF 23]
19261687	4.16588	4.10798	3.10434	XP_007823590.1|1.2e-165|hypothetical protein MAA_07401 [Metarhizium robertsii ARSEF 23]
19261694	4.23465	4.36615	4.33531	XP_007823597.1|3.1e-197|hypothetical protein MAA_07408 [Metarhizium robertsii ARSEF 23]
19261700	2.21636	2.45543	3.16789	XP_007823603.2|8.3e-178|Bicarbonate transporter, eukaryotic [Metarhizium robertsii ARSEF 23]
19261715	-2.74327	-2.14917	-2.57653	XP_007823618.1|1.2e-215|casein kinase I [Metarhizium robertsii ARSEF 23]
19261717	-2.09979	-2.47874	-2.01596	XP_007823620.2|0.0e+00|duf814 domain containing protein [Metarhizium robertsii ARSEF 23]
19261722	1.01489	1.41187	1.15953	XP_007823625.1|4.0e-129|hypothetical protein MAA_07436 [Metarhizium robertsii ARSEF 23]
19261724	-3.51106	-3.27192	-1.93989	XP_007823627.1|3.2e-240|SPRY domain-containing protein [Metarhizium robertsii ARSEF 23]
19261728	-2.05837	-2.16689	-1.10222	XP_007823631.2|0.0e+00|amidase [Metarhizium robertsii ARSEF 23]
19261733	-3.81725	-1.4271	-1.15785	KFG79942.1|3.4e-271|hypothetical protein MANI_019766 [Metarhizium anisopliae]
19261734	-3.32413	-2.03176	-2.78012	XP_007823637.2|0.0e+00|N-terminal fungal transcription regulatory domain-containing protein [Metarhizium robertsii ARSEF 23]
19261744	-2.84976	-2.02584	-1.81707	KID70148.1|0.0e+00|urease, partial [Metarhizium anisopliae ARSEF 549]
19261752	2.099	2.77613	2.52735	XP_007823655.1|2.8e-65|hypothetical protein MAA_07466 [Metarhizium robertsii ARSEF 23]
19261755	-3.43883	-3.27385	-2.21419	XP_007823658.2|0.0e+00|Lysyl-tRNA synthetase, class II [Metarhizium robertsii ARSEF 23]
19261763	4.21261	4.92037	3.10748	XP_007823666.2|1.0e-68|hypothetical protein MAA_07477 [Metarhizium robertsii ARSEF 23]
19261789	5.2854	6.24793	4.80735	XP_007823692.2|0.0e+00|Ferredoxin reductase-type FAD-binding domain protein [Metarhizium robertsii ARSEF 23]
19261791	-1.53046	-1.58012	-1.29914	XP_007823694.1|2.7e-229|Tryptophanyl-tRNA synthetase [Metarhizium robertsii ARSEF 23]
19261795	-1.41588	-2.80744	-1.46219	XP_007823698.2|4.9e-267|FAD dependent oxidoreductase [Metarhizium robertsii ARSEF 23]
19261805	-5.00699	-2.23508	-1.75685	XP_007823708.1|8.2e-113|hypothetical protein MAA_07519 [Metarhizium robertsii ARSEF 23]
19261811	-9.30154	-6.14288	-2.39412	XP_007823714.1|6.7e-106|redoxin family protein [Metarhizium robertsii ARSEF 23]
19261812	-11.4377	-5.64181	-2.07926	XP_007823715.1|7.3e-304|Major facilitator superfamily domain protein [Metarhizium robertsii ARSEF 23]
19261815	13.6308	8.59991	11.9844	EXU99418.1|7.7e-142|hypothetical protein X797_007554 [Metarhizium robertsii]
19261816	13.9424	8.30834	13.0998	XP_007823719.1|1.3e-264|Cytochrome P450 CYP5327B1 [Metarhizium robertsii ARSEF 23]
19261817	4.29864	3.86264	5.07481	XP_007823720.2|0.0e+00|glycoside hydrolase family 92 [Metarhizium robertsii ARSEF 23]
19261832	1.98329	1.93447	1.88393	XP_007823735.1|2.0e-295|hypothetical protein MAA_07546 [Metarhizium robertsii ARSEF 23]
19261855	-2.29761	-1.71122	-2.03886	XP_007823758.2|1.6e-265|acyl-coenzyme A thioesterase 9 [Metarhizium robertsii ARSEF 23]
19261857	5.74919	8.61421	2.81425	XP_007823760.2|3.2e-38|hypothetical protein MAA_07571 [Metarhizium robertsii ARSEF 23]
19261866	2.59495	4.72905	2.68182	XP_007823769.2|0.0e+00|Lcc2 [Metarhizium robertsii ARSEF 23]
19261867	4.16926	6.90963	3.37193	XP_007823770.1|9.8e-90|extracellular serine-rich protein [Metarhizium robertsii ARSEF 23]
19261868	4.61222	3.4968	4.73022	XP_007823771.1|6.0e-63|hypothetical protein MAA_07582 [Metarhizium robertsii ARSEF 23]
19261870	3.36457	3.1819	2.94486	EXU99354.1|7.4e-154|aminoglycoside 3'-phosphotransferase/choline kinase domain protein [Metarhizium robertsii]
19261877	1.74907	2.47914	1.64888	XP_007823780.1|1.1e-247|Extracellular membrane protein, CFEM domain protein [Metarhizium robertsii ARSEF 23]
19261884	1.87177	1.6581	1.12709	XP_007823787.1|6.6e-166|hypothetical protein MAA_07598 [Metarhizium robertsii ARSEF 23]
19261885	2.35398	1.61495	1.07634	XP_007823788.2|4.2e-296|N-terminal fungal transcription regulatory domain-containing protein [Metarhizium robertsii ARSEF 23]
19261887	1.29498	1.28057	1.18799	KID94144.1|9.8e-257|Acyl-CoA dehydrogenase/oxidase, partial [Metarhizium majus ARSEF 297]
19261891	4.28143	3.8401	3.90689	XP_007823794.1|1.4e-177|Basic-leucine zipper (bZIP) transcription factor [Metarhizium robertsii ARSEF 23]
19261893	6.46557	9.24904	12.4043	XP_007823796.1|7.7e-159|hypothetical protein MAA_07607 [Metarhizium robertsii ARSEF 23]
19261902	2.24372	2.31439	1.51844	XP_007823805.2|0.0e+00|Low temperature requirement A [Metarhizium robertsii ARSEF 23]
19261903	1.86344	2.51328	1.07917	XP_007823806.2|4.0e-129|hypothetical protein MAA_07617 [Metarhizium robertsii ARSEF 23]
19261904	3.02862	3.00042	2.3744	EXU99804.1|2.9e-250|cytochrome P450 [Metarhizium robertsii]
19261905	3.64106	3.52865	2.87786	XP_007823808.2|1.6e-218|hypothetical protein MAA_07619 [Metarhizium robertsii ARSEF 23]
19261906	3.278	3.48088	2.88717	XP_007823809.1|6.5e-203|2OG-Fe(II) oxygenase family oxidoreductase [Metarhizium robertsii ARSEF 23]
19261909	1.19328	1.17849	1.26919	XP_007823812.1|1.8e-98|hypothetical protein MAA_07623 [Metarhizium robertsii ARSEF 23]
19261910	1.08826	-1.0437	2.14106	XP_007823813.1|3.6e-220|Glycoside hydrolase, superfamily [Metarhizium robertsii ARSEF 23]
19261921	-1.8457	-1.25051	-1.52888	XP_014545084.1|0.0e+00|acetyl-coenzyme A synthetase, partial [Metarhizium brunneum ARSEF 3297]
19261930	1.49995	1.13795	1.37242	XP_007823833.1|3.6e-136|hypothetical protein MAA_07644 [Metarhizium robertsii ARSEF 23]
19261931	-2.68571	-2.1973	-1.61368	XP_007823834.1|2.0e-301|anthranilate synthase component I-like protein [Metarhizium robertsii ARSEF 23]
19261936	-2.4118	-2.90104	-1.26593	XP_007823839.1|2.1e-176|acetolactate synthase small subunit [Metarhizium robertsii ARSEF 23]
19261937	-3.32702	-2.35865	-1.35554	XP_007823840.1|3.7e-198|Aspartate/ornithine carbamoyltransferase [Metarhizium robertsii ARSEF 23]
19261938	-2.27777	-2.0533	-1.78529	XP_014545104.1|0.0e+00|pre-rRNA processing protein, partial [Metarhizium brunneum ARSEF 3297]
19261957	10.5784	8.51175	7.74819	XP_007823860.1|1.2e-136|BTB/POZ-like protein [Metarhizium robertsii ARSEF 23]
19261964	3.40957	2.4655	1.91579	EXU99878.1|7.8e-69|hypothetical protein X797_007007 [Metarhizium robertsii]
19261976	-2.57802	-1.98302	-1.05348	XP_007823879.1|1.3e-115|hypothetical protein MAA_07690 [Metarhizium robertsii ARSEF 23]
19261979	4.17105	3.21985	5.6467	XP_007823882.1|7.4e-279|beta-xylosidase [Metarhizium robertsii ARSEF 23]
19261985	2.13969	2.08656	2.08914	XP_007823888.1|0.0e+00|flavin-binding monooxygenase [Metarhizium robertsii ARSEF 23]
19261993	-1.75431	-1.8574	-1.4554	XP_007823896.1|0.0e+00|heat shock protein 70 [Metarhizium robertsii ARSEF 23]
19261996	1.24379	1.11859	1.46527	XP_007823899.2|5.8e-215|homoserine acetyltransferase family protein [Metarhizium robertsii ARSEF 23]
19262008	3.32525	4.07547	3.13611	XP_007823911.1|1.4e-208|ATP-grasp fold protein [Metarhizium robertsii ARSEF 23]
19262009	2.86811	3.17714	2.39664	XP_007823912.2|0.0e+00|tyrosinase [Metarhizium robertsii ARSEF 23]
19262013	2.24152	1.81609	1.97697	XP_007823916.2|3.3e-207|tripeptidyl peptidase precursor [Metarhizium robertsii ARSEF 23]
19262014	-3.96323	-3.23011	-1.70839	KJK74281.1|4.0e-275|hypothetical protein H634G_10427 [Metarhizium anisopliae BRIP 53293]
19262019	2.38911	1.86363	1.60565	XP_007823922.1|9.5e-202|lipase/thioesterase [Metarhizium robertsii ARSEF 23]
19262023	1.82949	2.70421	1.19234	XP_007823926.1|2.4e-117|hypothetical protein MAA_07737 [Metarhizium robertsii ARSEF 23]
19262029	-6.03137	-1.68039	-2.45663	XP_007823932.1|1.1e-183|subtilisin-like protease [Metarhizium robertsii ARSEF 23]
19262030	-13.3505	-1.69231	-3.12652	KJK74299.1|0.0e+00|hypothetical protein H634G_10445 [Metarhizium anisopliae BRIP 53293]
19262031	6.46033	7.31571	4.97427	XP_007823934.2|0.0e+00|Beta-ketoacyl synthase [Metarhizium robertsii ARSEF 23]
19262032	5.04215	6.23207	3.24621	XP_007823935.2|2.5e-76|Dimeric alpha-beta barrel [Metarhizium robertsii ARSEF 23]
19262033	3.76797	5.41687	2.50453	XP_007823936.2|0.0e+00|multicopper oxidase [Metarhizium robertsii ARSEF 23]
19262046	1.60317	2.02722	1.48051	XP_007823949.2|0.0e+00|hypothetical protein MAA_07760 [Metarhizium robertsii ARSEF 23]
19262047	1.8877	1.28557	1.62862	XP_007823950.1|7.8e-254|hypothetical protein MAA_07761 [Metarhizium robertsii ARSEF 23]
19262050	2.02516	1.07166	1.38977	XP_007823953.2|2.5e-285|Major facilitator superfamily domain, general substrate transporter [Metarhizium robertsii ARSEF 23]
19262054	1.51312	1.96445	1.06062	EXU97712.1|8.7e-163|methyltransferase [Metarhizium robertsii]
19262060	3.30117	4.32193	3.21501	XP_007823963.2|0.0e+00|ankyrin protein [Metarhizium robertsii ARSEF 23]
19262067	1.25498	1.31885	1.08993	XP_007823970.2|2.4e-94|double-stranded beta helix domain-containing protein [Metarhizium robertsii ARSEF 23]
19262068	-2.57644	-1.36344	-1.6589	XP_007823971.2|0.0e+00|Flavin monooxygenase-like protein [Metarhizium robertsii ARSEF 23]
19262071	1.0015	1.83073	1.03189	XP_007823974.2|0.0e+00|hypothetical protein MAA_07785 [Metarhizium robertsii ARSEF 23]
19262073	1.71725	1.60295	1.1922	XP_007823976.1|1.7e-77|4-carboxymuconolactone decarboxylase [Metarhizium robertsii ARSEF 23]
19262076	-2.66982	-3.11289	-1.67859	XP_007823979.2|7.6e-179|Protein kinase-like protein [Metarhizium robertsii ARSEF 23]
19262080	2.64714	2.05085	1.00656	XP_007823983.1|2.5e-160|hypothetical protein MAA_07794 [Metarhizium robertsii ARSEF 23]
19262082	-1.91777	-1.94602	-1.53098	XP_007823985.2|6.6e-261|Major facilitator superfamily domain, general substrate transporter [Metarhizium robertsii ARSEF 23]
19262083	-3.28196	-1.93285	-1.98423	XP_007823986.2|9.7e-111|acetyltransferase [Metarhizium robertsii ARSEF 23]
19262086	1.79178	1.0995	1.2892	XP_007823989.1|0.0e+00|Regulator of G protein signaling superfamily [Metarhizium robertsii ARSEF 23]
19262087	-3.34021	-2.41072	-1.76314	XP_007823990.1|1.7e-98|GCN5-related N-acetyltransferase (GNAT) domain protein [Metarhizium robertsii ARSEF 23]
19262088	-2.5022	-2.4262	-1.63719	XP_007823991.1|4.7e-121|DUF636 domain-containing protein [Metarhizium robertsii ARSEF 23]
19262091	1.4924	-4.07529	2.49294	XP_007823994.1|0.0e+00|delta-1-pyrroline-5-carboxylate dehydrogenase [Metarhizium robertsii ARSEF 23]
19262093	-3.7415	-1.96609	-2.00519	EXU97754.1|0.0e+00|Zn(2)-Cys(6) zinc finger domain protein [Metarhizium robertsii]
19262100	2.46064	2.02382	1.87282	XP_007824003.1|4.1e-219|hypothetical protein MAA_07814 [Metarhizium robertsii ARSEF 23]
19262101	1.36458	2.3174	1.17415	XP_007824004.1|0.0e+00|FAD-binding, type 2 [Metarhizium robertsii ARSEF 23]
19262105	-4.04676	-2.17133	-2.08529	XP_007824008.1|8.4e-253|Class-I Aminotransferase [Metarhizium robertsii ARSEF 23]
19262106	-3.28444	-2.20822	-2.02319	XP_007824009.1|1.3e-217|hypothetical protein MAA_07820 [Metarhizium robertsii ARSEF 23]
19262107	-1.57469	-1.26082	-1.77038	XP_007824010.1|3.0e-137|zinc finger domain-containing protein [Metarhizium robertsii ARSEF 23]
19262108	7.31029	3.02554	5.29593	XP_007824011.1|0.0e+00|hypothetical protein MAA_07822 [Metarhizium robertsii ARSEF 23]
19262109	2.10434	2.08586	1.46388	XP_007824012.2|3.2e-307|amino acid permease [Metarhizium robertsii ARSEF 23]
19262115	10.7372	4.08746	9.09276	XP_007824018.2|0.0e+00|WD40 repeat-like-containing domain protein [Metarhizium robertsii ARSEF 23]
19262127	2.20034	1.86507	1.84867	XP_007824030.2|2.4e-252|hypothetical protein MAA_07841 [Metarhizium robertsii ARSEF 23]
19262133	-3.61077	-3.12478	-2.56604	XP_007824036.2|5.3e-244|nitrilase/cyanide hydratase and apolipoprotein N-acyltransferase [Metarhizium robertsii ARSEF 23]
19262138	1.43644	2.47362	1.12029	XP_007824041.1|0.0e+00|Amino acid adenylation [Metarhizium robertsii ARSEF 23]
19262139	4.94474	6.89036	4.43516	XP_007824042.2|3.2e-285|Chloramphenicol acetyltransferase-like domain protein [Metarhizium robertsii ARSEF 23]
19262153	1.96596	2.44738	1.62752	XP_007824056.1|1.2e-229|hypothetical protein MAA_07867 [Metarhizium robertsii ARSEF 23]
19262166	-1.37499	-1.12207	-1.09133	XP_007824069.1|0.0e+00|Ankyrin repeat-containing domain protein [Metarhizium robertsii ARSEF 23]
19262167	-5.06624	-2.80547	-2.17732	XP_007824070.2|4.5e-215|hypothetical protein MAA_07881 [Metarhizium robertsii ARSEF 23]
19262177	-3.44033	-3.12202	-1.94833	EXU98926.1|1.5e-307|aspartyl/asparaginyl-tRNA synthetase [Metarhizium robertsii]
19262184	1.01431	1.0973	1.17365	XP_007824087.1|1.9e-171|alpha/beta fold family hydrolase [Metarhizium robertsii ARSEF 23]
19262187	7.65134	7.37886	9.8437	XP_007824090.1|1.8e-160|hypothetical protein MAA_07901 [Metarhizium robertsii ARSEF 23]
19262188	3.69241	2.13104	5.37749	XP_007824091.1|5.3e-302|Monooxygenase, FAD-binding protein [Metarhizium robertsii ARSEF 23]
19262189	7.9542	6.89482	8.83289	XP_007824092.1|7.4e-128|allergen [Metarhizium robertsii ARSEF 23]
19262192	-3.8675	-3.13436	-1.61406	XP_007824095.1|1.8e-214|Alpha-hydroxy acid dehydrogenase, FMN-dependent [Metarhizium robertsii ARSEF 23]
19262193	-2.0538	-1.62298	-1.76288	XP_007824096.1|0.0e+00|protein-arginine deiminase type-4 [Metarhizium robertsii ARSEF 23]
19262196	1.45035	1.24877	1.14895	XP_007824099.2|1.9e-238|Terpenoid cylases/protein prenyltransferase alpha-alpha toroid [Metarhizium robertsii ARSEF 23]
19262201	2.92774	1.56549	2.53434	XP_007824104.2|0.0e+00|NADH dehydrogenase (ubiquinone)-like protein [Metarhizium robertsii ARSEF 23]
19262203	2.42809	1.85526	1.53152	XP_007824106.1|0.0e+00|Transcription factor, fungi [Metarhizium robertsii ARSEF 23]
19262211	3.90689	4.80735	6.20945	XP_007824114.1|0.0e+00|polyketide synthase [Metarhizium robertsii ARSEF 23]
19262212	2.44207	4.36954	5.47146	KFG87974.1|1.9e-260|Major Facilitator Superfamily protein [Metarhizium anisopliae]
19262214	-2.77386	-3.34353	-1.86036	EXU98969.1|0.0e+00|heterokaryon incompatibility protein [Metarhizium robertsii]
19262215	-6.54633	-5.67506	-2.46509	XP_007824118.1|0.0e+00|major facilitator superfamily transporter [Metarhizium robertsii ARSEF 23]
19262216	1.42527	1.85037	1.80876	XP_007824119.1|9.1e-117|LysM domain-containing protein [Metarhizium robertsii ARSEF 23]
19262217	1.80496	1.70302	2.26548	XP_007824120.1|5.1e-115|hypothetical protein MAA_07931 [Metarhizium robertsii ARSEF 23]
19262218	1.69873	2.32174	1.94965	XP_007824121.1|3.1e-294|Pyruvate/2-oxoglutarate dehydrogenase [Metarhizium robertsii ARSEF 23]
19262220	-1.93694	-1.60483	-1.20254	XP_007824123.1|2.3e-233|Branched-chain amino acid aminotransferase II [Metarhizium robertsii ARSEF 23]
19262221	1.57913	2.06164	1.12283	XP_007824124.1|2.1e-85|antigenic cell wall galactomannoprotein [Metarhizium robertsii ARSEF 23]
19262229	2.17911	4.33267	2.33842	XP_007824132.2|5.4e-188|quinate dehydrogenase [Metarhizium robertsii ARSEF 23]
19262230	2.49945	3.48884	2.27741	XP_007824133.1|0.0e+00|quinate permease [Metarhizium robertsii ARSEF 23]
19262231	1.25054	2.35854	1.01126	XP_007824134.1|0.0e+00|Zn(2)-C6 fungal-type DNA-binding domain protein [Metarhizium robertsii ARSEF 23]
19262238	4.00256	2.18483	2.32441	XP_007824141.1|2.6e-243|Glycosyl transferase, family 25 [Metarhizium robertsii ARSEF 23]
19262240	6.70186	8.05195	5.126	XP_007824143.1|0.0e+00|hypothetical protein MAA_07954 [Metarhizium robertsii ARSEF 23]
19262241	4.63597	4.83519	4.11042	XP_007824144.2|0.0e+00|glycosyltransferase family 20 [Metarhizium robertsii ARSEF 23]
19262245	1.45249	4.36581	1.00553	XP_007824148.1|4.1e-163|integral membrane protein [Metarhizium robertsii ARSEF 23]
19262250	2.26691	1.33261	1.88712	OAA43605.1|8.2e-272|Major facilitator superfamily domain, general substrate transporter [Metarhizium rileyi RCEF 4871]
19262257	-5.63662	-9.22159	-4.97366	XP_007824160.2|1.2e-159|class II aldolase and adducin N-terminal domain-containing protein 2 [Metarhizium robertsii ARSEF 23]
19262263	-4.08095	-3.4361	-1.65115	XP_007824166.1|4.8e-181|methyltransferase domain-containing protein [Metarhizium robertsii ARSEF 23]
19262271	1.67243	1.83289	2.19967	EXU98109.1|0.0e+00|carboxylesterase/lipase domain protein [Metarhizium robertsii]
19262275	2.54831	1.30637	2.28221	XP_007824178.1|1.2e-301|Cytochrome P450 CYP584E14 [Metarhizium robertsii ARSEF 23]
19262281	-2.22497	-3.84645	-2.12063	XP_007824184.1|0.0e+00|hypothetical protein MAA_07995 [Metarhizium robertsii ARSEF 23]
19262285	1.81548	1.93114	1.14894	XP_007824188.1|4.2e-154|calcineurin-like phosphoesterase [Metarhizium robertsii ARSEF 23]
19262286	7.86126	3.91637	5.27725	XP_007824189.2|0.0e+00|Membrane attack complex component/perforin [Metarhizium robertsii ARSEF 23]
19262292	8.11364	2.6037	6.58172	XP_007824195.1|0.0e+00|hypothetical protein MAA_08006 [Metarhizium robertsii ARSEF 23]
19262318	1.61651	1.472	1.13779	XP_007824221.1|1.6e-130|Forkhead-associated (FHA) domain protein [Metarhizium robertsii ARSEF 23]
19262321	-1.71243	-2.08151	-1.28509	XP_007824224.1|1.2e-223|synthase [Metarhizium robertsii ARSEF 23]
19262335	-1.39395	-1.04521	-1.58758	XP_007824238.1|1.1e-159|hypothetical protein MAA_08049 [Metarhizium robertsii ARSEF 23]
19262338	2.23663	2.04924	2.18469	XP_007824241.1|0.0e+00|Cytochrome P450 CYP5328A1 [Metarhizium robertsii ARSEF 23]
19262344	7.18982	7.60733	7.04439	XP_007824247.1|4.6e-187|hypothetical protein MAA_08058 [Metarhizium robertsii ARSEF 23]
19262345	3.00088	1.91542	2.41609	XP_007824248.1|4.6e-226|beta-lactamase [Metarhizium robertsii ARSEF 23]
19262346	-4.01766	-3.25279	-2.81058	XP_007824249.1|1.9e-131|Glutathione S-transferase/chloride channel [Metarhizium robertsii ARSEF 23]
19262347	-4.18479	-3.30058	-2.26811	XP_007824250.1|1.9e-255|Major facilitator superfamily transporter [Metarhizium robertsii ARSEF 23]
19262352	-2.79819	-1.45695	-1.82127	XP_007824255.1|2.6e-218|hypothetical protein MAA_08066 [Metarhizium robertsii ARSEF 23]
19262357	4.09334	2.75983	1.87265	XP_007824260.1|0.0e+00|hypothetical protein MAA_08071 [Metarhizium robertsii ARSEF 23]
19262358	-1.62046	-2.55276	-1.7146	XP_007824261.1|9.7e-304|Ankyrin repeat-containing domain protein [Metarhizium robertsii ARSEF 23]
19262379	-1.39267	-3.71459	-2.38383	XP_007824282.1|1.4e-205|G-protein coupled receptor protein [Metarhizium robertsii ARSEF 23]
19262382	-2.01756	-1.28886	-2.29598	XP_007824285.2|0.0e+00|lactose regulatory protein LAC9 [Metarhizium robertsii ARSEF 23]
19262398	-1.78212	-1.39444	-1.4051	XP_007824301.1|0.0e+00|beta-lactamase family protein [Metarhizium robertsii ARSEF 23]
19262400	-1.81051	-1.94333	-1.3169	XP_007824303.1|0.0e+00|protein kinase [Metarhizium robertsii ARSEF 23]
19262404	-1.93451	-1.22834	-1.13784	XP_007824307.1|0.0e+00|RAM signaling pathway, SOG2 [Metarhizium robertsii ARSEF 23]
19262407	6.83124	7.80034	8.24669	XP_007824310.1|7.5e-173|GLEYA adhesin domain protein [Metarhizium robertsii ARSEF 23]
19262417	-1.99528	-1.5449	-1.96484	XP_007824320.2|0.0e+00|N-terminal binuclear Zn cluster-containing protein [Metarhizium robertsii ARSEF 23]
19262425	2.32737	1.55141	1.4738	XP_007824328.2|1.2e-119|bZIP transcription factor, bZIP-1 [Metarhizium robertsii ARSEF 23]
19262430	2.45138	3.26206	3.89079	XP_007824333.1|5.6e-85|hypothetical protein MAA_08144 [Metarhizium robertsii ARSEF 23]
19262434	2.58816	3.2786	2.78895	XP_007824337.1|1.2e-137|hypothetical protein MAA_08148 [Metarhizium robertsii ARSEF 23]
19262435	8.47969	4.66503	10.1495	XP_007824338.1|6.3e-141|hypothetical protein MAA_08149 [Metarhizium robertsii ARSEF 23]
19262439	1.82524	2.70396	1.75404	XP_007824342.1|1.6e-151|hypothetical protein MAA_08153 [Metarhizium robertsii ARSEF 23]
19262443	-2.25763	-2.01633	-1.08404	XP_007824346.1|2.2e-308|F-box domain, cyclin-like protein [Metarhizium robertsii ARSEF 23]
19262452	2.17338	1.52861	1.49756	XP_007824355.2|2.9e-183|phosphotransferase enzyme family protein [Metarhizium robertsii ARSEF 23]
19262455	2.68261	1.30577	2.16529	KFG82972.1|2.1e-119|hypothetical protein MANI_022539 [Metarhizium anisopliae]
19262458	9.49586	8.11894	9.29232	XP_007824361.1|1.2e-81|hypothetical protein MAA_08172 [Metarhizium robertsii ARSEF 23]
19262460	1.68376	1.49664	2.12691	XP_007824363.2|0.0e+00|kinesin [Metarhizium robertsii ARSEF 23]
19262461	6.67917	6.04006	8.18489	XP_007824364.1|5.2e-132|Ctr copper transporter [Metarhizium robertsii ARSEF 23]
19262462	3.38398	3.53609	3.79715	XP_007824365.1|1.4e-194|DEHA2E00484p-like protein [Metarhizium robertsii ARSEF 23]
19262466	3.78808	5.22513	3.80581	XP_007824369.1|4.2e-35|hypothetical protein MAA_08180 [Metarhizium robertsii ARSEF 23]
19262471	2.09291	2.391	4.01901	XP_007824374.1|5.4e-157|LEA domain protein [Metarhizium robertsii ARSEF 23]
19262483	4.40138	6.46194	3.89257	EXU98555.1|1.1e-115|hypothetical protein X797_008269 [Metarhizium robertsii]
19262484	6.42826	4.75234	7.43721	XP_007824387.2|2.4e-58|hypothetical protein MAA_08198 [Metarhizium robertsii ARSEF 23]
19262489	6.22454	7.55411	2.03097	XP_007824392.1|6.4e-48|hypothetical protein MAA_08203 [Metarhizium robertsii ARSEF 23]
19262492	1.44067	1.96755	2.33755	XP_007824395.1|0.0e+00|Peptidase S8/S53, subtilisin/kexin/sedolisin [Metarhizium robertsii ARSEF 23]
19262501	1.31233	1.57556	2.23021	XP_007824404.1|1.1e-255|hypothetical protein MAA_08215 [Metarhizium robertsii ARSEF 23]
19262509	3.926	4.42722	3.04564	XP_007824412.1|0.0e+00|Beta-lactamase-type transpeptidase fold domain containing protein [Metarhizium robertsii ARSEF 23]
19262513	-5.48839	-3.20269	-1.47904	XP_007824416.1|9.4e-238|Protein kinase-like protein [Metarhizium robertsii ARSEF 23]
19262515	1.43899	1.55313	1.55313	XP_007824418.1|2.7e-256|hypothetical protein MAA_08229 [Metarhizium robertsii ARSEF 23]
19262532	-1.39215	-1.87617	-1.11208	XP_007824435.1|0.0e+00|ankyrin repeat domain containing protein [Metarhizium robertsii ARSEF 23]
19262537	-1.87105	-1.92444	-1.80207	XP_007824440.2|3.4e-210|PTH11-type GPCR protein [Metarhizium robertsii ARSEF 23]
19262540	1.03086	1.92859	1.09003	XP_007824443.2|5.0e-150|short-chain dehydrogenase [Metarhizium robertsii ARSEF 23]
19262541	1.89022	2.4871	1.40003	XP_007824444.1|2.1e-231|Mandelate racemase/muconate lactonizing enzyme [Metarhizium robertsii ARSEF 23]
19262554	7.09771	4.99896	7.5315	XP_007824457.1|7.3e-114|protein bli-3 [Metarhizium robertsii ARSEF 23]
19262559	1.93074	2.24793	3.66534	XP_007824462.1|0.0e+00|PA14 domain protein [Metarhizium robertsii ARSEF 23]
19262573	-5.47032	-3.1622	-3.55886	XP_007824476.2|3.0e-172|PTH11-type GPCR protein [Metarhizium robertsii ARSEF 23]
19262576	4.71882	5.44846	4.84688	XP_007824479.1|4.2e-134|hypothetical protein MAA_08290 [Metarhizium robertsii ARSEF 23]
19262577	6.88597	7.53986	6.24274	EXU98435.1|0.0e+00|sulfatase domain protein [Metarhizium robertsii]
19262578	1.89308	2.83681	1.47079	XP_007824481.1|8.1e-209|Nitrilase/cyanide hydratase and apolipoprotein N-acyltransferase [Metarhizium robertsii ARSEF 23]
19262584	2.98185	3.23649	2.26839	EXU98443.1|0.0e+00|fringe-like glycosyl transferase family protein [Metarhizium robertsii]
19262591	5.2208	2.18248	4.47044	XP_007824494.1|1.2e-215|SesB [Metarhizium robertsii ARSEF 23]
19262592	10.6357	6.33985	8.29002	XP_007824495.1|0.0e+00|Ankyrin repeat protein [Metarhizium robertsii ARSEF 23]
19262596	4.11087	4.92191	2.29318	XP_007824499.1|0.0e+00|exonuclease III [Metarhizium robertsii ARSEF 23]
19262597	1.03648	1.51323	1.05034	XP_007824500.2|9.5e-224|Zn(2)-C6 fungal-type DNA-binding domain protein [Metarhizium robertsii ARSEF 23]
19262602	1.91681	2.09622	1.49517	XP_007824505.1|0.0e+00|hypothetical protein MAA_08316 [Metarhizium robertsii ARSEF 23]
19262607	-2.03384	-2.3766	-1.32673	XP_007824510.2|2.2e-155|citrinin biosynthesis oxydoreductase CtnB [Metarhizium robertsii ARSEF 23]
19262613	-1.78347	-1.7721	-1.24462	XP_007824516.1|1.1e-235|hypothetical protein MAA_08327 [Metarhizium robertsii ARSEF 23]
19262624	-6.61471	-3.80735	-4.02975	EXU98488.1|3.2e-241|DUF3712 domain protein [Metarhizium robertsii]
19262625	6.99323	10.021	6.05487	XP_007824528.1|7.4e-99|hypothetical protein MAA_08339 [Metarhizium robertsii ARSEF 23]
19262628	2.73196	1.33047	1.94727	XP_007824531.1|0.0e+00|Heterokaryon incompatibility [Metarhizium robertsii ARSEF 23]
19262641	1.59772	1.67977	1.4847	RDL33085.1|2.1e-206|Methionine aminopeptidase 2 [Phialophora cf. hyalina BP 5553]
19262649	4.22882	4.55766	4.73877	XP_007824552.2|4.0e-129|hypothetical protein MAA_08363 [Metarhizium robertsii ARSEF 23]
19262650	7.86522	7.35902	8.01262	XP_007824553.1|6.8e-103|IDI-3 protein [Metarhizium robertsii ARSEF 23]
19262651	4.65084	2.91323	4.76761	XP_007824554.1|0.0e+00|multicopper oxidase [Metarhizium robertsii ARSEF 23]
19262652	4.1853	2.65693	4.00644	EXU98520.1|4.1e-277|methyltransferase [Metarhizium robertsii]
19262653	3.95745	2.64079	3.48778	XP_007824556.2|1.5e-162|ERG4/ERG24 ergosterol biosynthesis-like protein [Metarhizium robertsii ARSEF 23]
19262654	2.92579	1.19686	3.11699	XP_007824557.2|0.0e+00|major facilitator superfamily transporter [Metarhizium robertsii ARSEF 23]
19262655	4.81575	2.2826	5.18706	XP_007824558.1|4.1e-76|Dimeric alpha-beta barrel [Metarhizium robertsii ARSEF 23]
19262657	3.62499	2.33807	2.56158	XP_007824560.1|1.3e-256|oxidoreductase [Metarhizium robertsii ARSEF 23]
19262658	4.38526	2.90042	3.29517	EXU98528.1|5.9e-182|hypothetical protein X797_008476 [Metarhizium robertsii]
19262659	3.34225	4.28039	2.6163	XP_007824562.1|2.3e-86|hypothetical protein MAA_08373 [Metarhizium robertsii ARSEF 23]
19262660	4.46554	1.38589	3.79494	XP_007824563.2|2.3e-183|ankyrin repeat protein [Metarhizium robertsii ARSEF 23]
19262663	-2.7482	-2.54317	-1.24182	XP_007824566.1|7.9e-223|choline/ethanolamine kinase [Metarhizium robertsii ARSEF 23]
19262665	3.45036	3.10202	3.50177	KID87621.1|1.4e-144|hypothetical protein MGU_05270 [Metarhizium guizhouense ARSEF 977]
19262671	-2.71564	-3.93321	-2.1804	KJK80663.1|0.0e+00|hypothetical protein H634G_03812 [Metarhizium anisopliae BRIP 53293]
19262675	-1.86505	-2.34145	-1.51248	XP_007824578.1|7.6e-309|taurine catabolism dioxygenase [Metarhizium robertsii ARSEF 23]
19262678	1.7899	1.17457	1.36641	XP_007824581.2|1.4e-310|glycosyltransferase family 31 protein [Metarhizium robertsii ARSEF 23]
19262681	1.41046	2.35918	1.13916	XP_007824584.1|6.1e-175|hypothetical protein MAA_08395 [Metarhizium robertsii ARSEF 23]
19262703	2.29606	3.23003	2.72656	XP_007824606.1|6.4e-164|hypothetical protein MAA_08417 [Metarhizium robertsii ARSEF 23]
19262721	-3.96743	-3.21481	-2.57529	EXU98347.1|1.1e-213|haloacid dehalogenase-like hydrolase [Metarhizium robertsii]
19262724	-3.39194	-3.91105	-2.63999	XP_007824627.1|4.5e-243|hypothetical protein MAA_08438 [Metarhizium robertsii ARSEF 23]
19262735	2.23977	2.57192	1.94003	XP_007824638.1|2.0e-223|Fatty acid hydroxylase [Metarhizium robertsii ARSEF 23]
19262743	4.68436	1.46609	4.94787	XP_007824646.2|0.0e+00|Pfs, NACHT and Ankyrin domain protein [Metarhizium robertsii ARSEF 23]
19262746	2.54059	2.601	1.67788	XP_007824649.2|1.3e-286|Major facilitator superfamily transporter [Metarhizium robertsii ARSEF 23]
19262749	2.00551	2.34141	1.94332	XP_007824652.1|7.1e-293|glycoside hydrolase family 43 protein [Metarhizium robertsii ARSEF 23]
19262755	5.98868	5.67243	5.89482	XP_007824658.2|0.0e+00|Major facilitator superfamily transporter [Metarhizium robertsii ARSEF 23]
19262756	2.05093	1.62956	2.29559	XP_007824659.1|6.1e-209|vegetative incompatibility protein 4 [Metarhizium robertsii ARSEF 23]
19262759	-1.18426	-1.94919	-1.18426	XP_007824662.1|0.0e+00|multidrug resistance protein 1 [Metarhizium robertsii ARSEF 23]
19262773	2.86023	4.91635	2.91329	XP_007824676.1|9.0e-97|hypothetical protein MAA_08487 [Metarhizium robertsii ARSEF 23]
19262782	-2.53513	-4.04209	-1.8062	XP_007824685.1|0.0e+00|von Willebrand domain containing protein [Metarhizium robertsii ARSEF 23]
19262784	5.26906	3.06671	5.37418	XP_007824687.2|0.0e+00|FAD binding domain-containing protein [Metarhizium robertsii ARSEF 23]
19262786	8.25218	11.4483	6.37945	XP_007824689.1|3.6e-231|Protein kinase-like protein [Metarhizium robertsii ARSEF 23]
19262793	4.26644	4.50715	4.02458	XP_007824696.1|1.9e-85|glyoxalase family protein [Metarhizium robertsii ARSEF 23]
19262797	4.55174	-2.90625	3.46769	XP_007824700.1|0.0e+00|FAD binding domain protein [Metarhizium robertsii ARSEF 23]
19262800	-8.98299	-6.28255	-5.10852	XP_007824703.1|4.4e-301|Cytochrome P450 CYP627A5 [Metarhizium robertsii ARSEF 23]
19262801	-10.7134	-5.75919	-4.37354	XP_007824704.2|6.4e-267|succinate semialdehyde dehydrogenase [Metarhizium robertsii ARSEF 23]
19262802	-3.46428	-3.40275	-2.90362	KJK74813.1|0.0e+00|hypothetical protein H634G_09857 [Metarhizium anisopliae BRIP 53293]
19262803	-2.63671	-1.63019	-1.96862	XP_007824706.2|9.9e-93|hypothetical protein MAA_08517 [Metarhizium robertsii ARSEF 23]
19262804	-4.68182	-4.68182	-2.87447	XP_007824707.1|0.0e+00|polyketide synthase [Metarhizium robertsii ARSEF 23]
19262805	-9.23122	-4.14376	-4.58736	XP_007824708.1|6.3e-253|alpha/beta hydrolase [Metarhizium robertsii ARSEF 23]
19262806	-6.12653	-3.29196	-3.40407	XP_007824709.1|1.9e-123|translation elongation factor eEF-1B gamma subunit [Metarhizium robertsii ARSEF 23]
19262807	-5.14101	-7.94837	-3.77844	XP_007824710.1|4.5e-262|Peptidase aspartic [Metarhizium robertsii ARSEF 23]
19262815	1.15349	2.17265	1.98194	XP_007824718.1|0.0e+00|flavin-containing monooxygenase [Metarhizium robertsii ARSEF 23]
19262820	4.89823	5.24305	3.97669	XP_007824723.2|5.8e-201|putative domain, di-copper centre [Metarhizium robertsii ARSEF 23]
19262824	-3.64294	-1.97616	-2.38315	XP_007824727.2|1.6e-159|3-hydroxyacid dehydrogenase/reductase [Metarhizium robertsii ARSEF 23]
19262829	4.19046	3.9557	4.40994	XP_007824732.1|1.9e-202|CoA-transferase family III [Metarhizium robertsii ARSEF 23]
19262830	2.81998	2.61063	3.82938	XP_007824733.1|2.3e-247|isovaleryl-CoA dehydrogenase [Metarhizium robertsii ARSEF 23]
19262833	3.82443	3.68182	3.23522	XP_007824736.2|1.2e-209|srpk [Metarhizium robertsii ARSEF 23]
19262844	-10.5421	-2.01075	-1.09363	XP_007824747.1|2.1e-139|short-chain dehydrogenase [Metarhizium robertsii ARSEF 23]
19262851	-1.59974	-2.07956	-1.166	XP_007824754.1|5.6e-179|meiotic chromosome segregation protein [Metarhizium robertsii ARSEF 23]
19262856	2.51735	3.32692	1.72712	XP_007824759.2|6.2e-93|glyoxalase family protein [Metarhizium robertsii ARSEF 23]
19262863	2.23239	2.73441	2.43012	EXU97931.1|9.4e-304|Zn(2)-Cys(6) zinc finger domain protein [Metarhizium robertsii]
19262876	-1.37568	-1.33489	-1.48548	XP_007824779.1|0.0e+00|Inositol polyphosphate kinase [Metarhizium robertsii ARSEF 23]
19262887	-2.82908	-2.53684	-1.82789	XP_007824790.2|3.9e-155|chorismate synthase [Metarhizium robertsii ARSEF 23]
19262899	4.46247	6.80244	3.2724	XP_007824802.1|3.0e-74|ntf2-like domain protein [Metarhizium robertsii ARSEF 23]
19262904	2.65801	2.68676	4.37785	XP_007824807.1|1.0e-175|Phytanoyl-CoA dioxygenase PhyH [Metarhizium robertsii ARSEF 23]
19262905	1.88269	3.45063	2.30545	XP_007824808.2|1.4e-288|choline transport protein [Metarhizium robertsii ARSEF 23]
19262907	1.95606	1.56071	6.48301	XP_007824810.1|2.2e-178|f420-dependent NADP reductase [Metarhizium robertsii ARSEF 23]
19262927	7.25172	8.95361	6.39575	EXU97255.1|0.0e+00|sulfatase domain protein [Metarhizium robertsii]
19262928	5.63364	7.47907	4.27886	XP_007824831.1|8.7e-144|NAD(P)-binding domain protein [Metarhizium robertsii ARSEF 23]
19262929	4.52356	7.30287	3.44626	XP_007824832.2|5.5e-252|major facilitator superfamily transporter [Metarhizium robertsii ARSEF 23]
19262930	4.43317	7.31115	4.12338	XP_007824833.1|5.3e-160|FkbM family methyltransferase [Metarhizium robertsii ARSEF 23]
19262931	7.49757	9.25772	6.2434	XP_007824834.1|0.0e+00|glycosyltransferase family 31 protein [Metarhizium robertsii ARSEF 23]
19262932	4.79902	6.88815	3.89755	XP_007824835.1|3.5e-212|galactosyl transferase GMA12/MNN10 family protein [Metarhizium robertsii ARSEF 23]
19262933	-3.55459	-3.55459	-2.96963	XP_007824836.2|0.0e+00|hypothetical protein MAA_08647 [Metarhizium robertsii ARSEF 23]
19262934	-3.93369	-5.0268	-2.3791	XP_007824837.1|1.6e-116|hypothetical protein MAA_08648 [Metarhizium robertsii ARSEF 23]
19262937	1.62889	2.40162	1.72233	XP_007824840.1|9.7e-257|serum paraoxonase/arylesterase family protein [Metarhizium robertsii ARSEF 23]
19262938	7.39232	9.17493	6.98868	XP_007824841.1|2.0e-108|hypothetical protein MAA_08652 [Metarhizium robertsii ARSEF 23]
19262944	1.51204	1.5965	1.20104	XP_007824847.2|1.5e-44|dss1/sem1 [Metarhizium robertsii ARSEF 23]
19262948	-2.44788	-2.39	-2.11085	XP_007824851.1|0.0e+00|Peptidase S8, subtilisin, Asp-active site protein [Metarhizium robertsii ARSEF 23]
19262950	5.62337	5.26004	4.12823	XP_007824853.1|1.5e-271|hypothetical protein MAA_08664 [Metarhizium robertsii ARSEF 23]
19262955	5.39281	5.76556	4.62528	XP_007824858.1|4.4e-76|hypothetical protein MAA_08669 [Metarhizium robertsii ARSEF 23]
19262956	2.37301	1.88221	1.09967	XP_007824859.2|1.2e-262|fungal transcriptional regulatory protein [Metarhizium robertsii ARSEF 23]
19262957	-1.61923	-1.12497	-1.15208	XP_007824860.1|2.3e-205|Ribonuclease H domain protein [Metarhizium robertsii ARSEF 23]
19262960	1.7225	2.49042	1.01815	XP_007824863.1|5.0e-172|Chaperone, HchA [Metarhizium robertsii ARSEF 23]
19262963	3.92892	4.8618	3.95061	XP_007824866.2|4.3e-185|hypothetical protein MAA_08677 [Metarhizium robertsii ARSEF 23]
19262964	4.11645	5.54989	3.23754	XP_007824867.1|1.9e-145|hypothetical protein MAA_08678 [Metarhizium robertsii ARSEF 23]
19262969	4.25316	5.96274	2.85339	XP_007824872.1|2.7e-195|phospholipase D [Metarhizium robertsii ARSEF 23]
19262970	6.80735	10.1472	6.18982	XP_007824873.1|0.0e+00|hypothetical protein MAA_08684 [Metarhizium robertsii ARSEF 23]
19262971	-1.5404	-2.76056	-1.05267	XP_007824874.1|0.0e+00|exonuclease III [Metarhizium robertsii ARSEF 23]
19262972	-3.84812	-4.05939	-3.91357	XP_007824875.2|2.3e-158|globin-like-protein [Metarhizium robertsii ARSEF 23]
19262974	-4.16863	-3.27436	-2.39296	EXU97201.1|2.0e-210|CFEM domain protein [Metarhizium robertsii]
19262975	-4.75015	-6.76298	-5.10001	XP_007824878.1|2.6e-235|Cytochrome P450 CYP55A20 [Metarhizium robertsii ARSEF 23]
19262986	-5.23415	-9.57908	-3.24261	XP_007824889.1|5.2e-70|LysM domain-containing protein [Metarhizium robertsii ARSEF 23]
19262995	3.21844	3.04443	2.80263	XP_007824898.1|6.6e-46|hypothetical protein MAA_08709 [Metarhizium robertsii ARSEF 23]
19263010	1.92703	1.07576	1.61032	XP_007824913.1|1.4e-177|hypothetical protein MAA_08724 [Metarhizium robertsii ARSEF 23]
19263011	-2.35865	-1.6208	-1.8923	XP_007824914.1|1.0e-214|hypothetical protein MAA_08725 [Metarhizium robertsii ARSEF 23]
19263018	3.61379	5.36731	2.97733	XP_007824921.1|1.7e-98|hypothetical protein MAA_08732 [Metarhizium robertsii ARSEF 23]
19263019	-2.5922	-1.94578	-1.53951	XP_007824922.1|2.7e-204|Serine/threonine dehydratase, pyridoxal-phosphate-binding site [Metarhizium robertsii ARSEF 23]
19263025	1.80735	1.35392	1.4122	XP_007824928.1|1.5e-193|hypothetical protein MAA_08739 [Metarhizium robertsii ARSEF 23]
19263029	4.91171	3.57633	5.47858	XP_007824932.1|3.1e-55|Thioredoxin-like fold protein [Metarhizium robertsii ARSEF 23]
19263031	2.34286	2.35262	1.83899	XP_007824934.2|1.2e-87|hypothetical protein MAA_08745 [Metarhizium robertsii ARSEF 23]
19263032	-2.11807	-2.41295	-1.74045	XP_007824935.1|7.4e-224|N-acetyl-gamma-glutamyl-phosphate reductase, active site protein [Metarhizium robertsii ARSEF 23]
19263040	2.40454	2.85907	1.19495	XP_007824943.2|1.6e-142|O-methyltransferase family 3 [Metarhizium robertsii ARSEF 23]
19263043	-4.7819	-1.38403	-3.96006	XP_007824946.1|4.5e-88|Cell wall galactomannoprotein [Metarhizium robertsii ARSEF 23]
19263048	-2.5642	-2.58496	-1.87971	XP_007824951.1|3.9e-149|Peptidase S1/S6, chymotrypsin/Hap, active site protein [Metarhizium robertsii ARSEF 23]
19263057	2.94718	2.9232	2.96952	XP_007824960.1|2.5e-235|GA4 desaturase [Metarhizium robertsii ARSEF 23]
19263062	2.01829	1.68246	1.35939	XP_007824965.1|7.9e-159|Replication fork protection component Swi3 [Metarhizium robertsii ARSEF 23]
19263065	-2.42875	-2.87047	-2.42958	XP_007824968.1|7.0e-114|cupin superfamily protein [Metarhizium robertsii ARSEF 23]
19263070	2.04955	1.82902	2.09628	XP_007824973.2|3.0e-88|DUF427-domain-containing protein [Metarhizium robertsii ARSEF 23]
19263075	1.74731	1.56897	1.40795	XP_007824978.1|8.4e-138|phage tail assembly-like protein [Metarhizium robertsii ARSEF 23]
19263076	2.31109	3.98741	1.89501	XP_007824979.2|2.1e-306|major facilitator superfamily transporter [Metarhizium robertsii ARSEF 23]
19263077	2.06966	2.81101	1.56995	XP_007824980.2|4.3e-171|Zn(2)-C6 fungal-type DNA-binding domain protein [Metarhizium robertsii ARSEF 23]
19263078	1.8218	3.18005	1.23827	XP_007824981.1|0.0e+00|hypothetical protein MAA_08792 [Metarhizium robertsii ARSEF 23]
19263083	-6.76487	-2.55542	-3.33861	XP_007824986.2|0.0e+00|Pectin lyase fold/virulence factor [Metarhizium robertsii ARSEF 23]
19263088	-2.13792	1.32818	-1.43819	XP_007824991.1|1.0e-155|phosphotransferase enzyme family protein [Metarhizium robertsii ARSEF 23]
19263089	-9.05927	-4.38311	-2.421	XP_007824992.1|2.0e-221|hypothetical protein MAA_08803 [Metarhizium robertsii ARSEF 23]
19263092	-5.88874	-4.42931	-2.33415	XP_007824995.1|4.4e-232|Aminoglycoside phosphotransferase [Metarhizium robertsii ARSEF 23]
19263095	1.98689	1.11572	1.42293	XP_007824998.1|6.5e-147|Cytochrome b561/ferric reductase transmembrane [Metarhizium robertsii ARSEF 23]
19263101	-2.79091	-2.62046	-1.66365	XP_007825004.2|1.3e-231|endodeoxyribonuclease-like protein [Metarhizium robertsii ARSEF 23]
19263108	-1.81323	-2.94251	-2.3278	XP_007825011.1|2.1e-156|hypothetical protein MAA_08822 [Metarhizium robertsii ARSEF 23]
19263124	-1.2444	-1.06731	-1.41231	XP_007825027.1|0.0e+00|CC1-like family splicing factor [Metarhizium robertsii ARSEF 23]
19263126	-3.70294	-2.37145	-2.33763	XP_007825029.1|1.1e-180|cysteine synthase [Metarhizium robertsii ARSEF 23]
19263154	-2.72815	-2.61682	-1.97606	XP_007825057.2|0.0e+00|Pumilio-family RNA binding repeat protein [Metarhizium robertsii ARSEF 23]
19263169	1.72935	3.60819	2.59631	XP_007825072.1|0.0e+00|FAD binding domain-containing protein [Metarhizium robertsii ARSEF 23]
19263171	2.24522	2.58807	2.34509	XP_007825074.2|0.0e+00|Nucleoside phosphorylase domain protein [Metarhizium robertsii ARSEF 23]
19263178	4.44224	2.5781	3.80946	XP_007825081.1|0.0e+00|hypothetical protein MAA_08892 [Metarhizium robertsii ARSEF 23]
19263180	-2.07066	-1.63518	-1.82094	XP_007825083.2|0.0e+00|hypothetical protein MAA_08894 [Metarhizium robertsii ARSEF 23]
19263190	-2.08301	-3.11845	-1.37339	XP_007825093.1|1.6e-78|hypothetical protein MAA_08904 [Metarhizium robertsii ARSEF 23]
19263199	3.69677	2.73284	3.57182	XP_007825102.1|5.2e-228|Apolipoprotein/apolipophorin [Metarhizium robertsii ARSEF 23]
19263201	-1.1097	-1.79654	-1.03664	XP_007825104.1|0.0e+00|Mg2+ transporter protein, CorA-like/Zinc transport protein ZntB [Metarhizium robertsii ARSEF 23]
19263202	1.65821	1.36778	2.16519	XP_007825105.2|6.0e-262|multicopper oxidase [Metarhizium robertsii ARSEF 23]
19263206	-1.54916	-3.63662	-1.88174	XP_014544259.1|0.0e+00|Beta-ketoacyl synthase, partial [Metarhizium brunneum ARSEF 3297]
19263207	-7.48497	-4.53743	-2.58842	XP_007825110.1|4.8e-259|lipase 2 [Metarhizium robertsii ARSEF 23]
19263208	-2.23583	-2.94001	-1.59556	XP_007825111.1|0.0e+00|VrtB [Metarhizium robertsii ARSEF 23]
19263211	-1.45974	-4.95664	-1.33729	XP_007825114.1|1.5e-179|VrtG [Metarhizium robertsii ARSEF 23]
19263213	-2.43923	-2.58249	-2.09165	XP_007825116.2|0.0e+00|VrtR2 [Metarhizium robertsii ARSEF 23]
19263214	-2.41713	-2.03948	-1.76066	KFG82712.1|0.0e+00|putative MFS peptide transporter Ptr2 [Metarhizium anisopliae]
19263218	1.01492	1.84828	3.70338	XP_007825121.1|3.4e-134|hypothetical protein MAA_08932 [Metarhizium robertsii ARSEF 23]
19263219	6.16626	2.64638	4.22929	XP_007825122.1|2.3e-36|Killer toxin, Kp4/SMK-like, core [Metarhizium robertsii ARSEF 23]
19263220	4.86338	1.18511	3.23107	XP_007825123.1|3.8e-68|Killer toxin, Kp4 [Metarhizium robertsii ARSEF 23]
19263221	4.99005	2.20022	3.05582	XP_007825124.1|4.1e-73|Killer toxin, Kp4/SMK-like, core [Metarhizium robertsii ARSEF 23]
19263245	3.99079	5.8562	2.90127	XP_007825148.1|6.7e-103|hypothetical protein MAA_08959 [Metarhizium robertsii ARSEF 23]
19263255	1.55058	1.22375	1.14297	XP_007825158.1|0.0e+00|IQ motif, EF-hand binding site [Metarhizium robertsii ARSEF 23]
19263257	2.42638	1.72319	2.75831	XP_007825160.1|1.9e-108|hypothetical protein MAA_08971 [Metarhizium robertsii ARSEF 23]
19263267	2.63227	1.8679	2.20163	XP_007825170.1|0.0e+00|Heat-labile enterotoxin, A chain [Metarhizium robertsii ARSEF 23]
19263269	3.67971	2.30269	2.60552	XP_007825172.1|1.9e-157|Ankyrin repeat protein [Metarhizium robertsii ARSEF 23]
19263270	5.66605	4.45121	4.49185	XP_007825173.1|2.6e-125|hypothetical protein MAA_08984 [Metarhizium robertsii ARSEF 23]
19263285	10.2032	9.40754	6.64892	XP_007825188.1|5.0e-30|Glucose-repressible protein Grg1 [Metarhizium robertsii ARSEF 23]
19263286	9.83289	7.92481	7.37504	XP_007825189.1|1.7e-206|PAP2 superfamily protein [Metarhizium robertsii ARSEF 23]
19263296	3.40613	1.99813	3.51214	XP_007825199.1|1.4e-117|NADPH-dependent FMN reductase [Metarhizium robertsii ARSEF 23]
19263301	-3.4367	-1.37257	-1.42171	XP_007825204.2|1.4e-263|MFS multidrug transporter [Metarhizium robertsii ARSEF 23]
19263306	-2.88243	-4.51847	-2.57479	XP_007825209.1|5.5e-185|hypothetical protein MAA_09020 [Metarhizium robertsii ARSEF 23]
19263309	-3.21889	-2.57339	-1.38023	XP_007815116.1|1.5e-287|hypothetical protein MAC_08776 [Metarhizium acridum CQMa 102]
19263310	7.50779	6.02237	9.35315	XP_007825213.1|7.1e-285|selenium-binding protein [Metarhizium robertsii ARSEF 23]
19263311	1.08715	2.00987	2.0362	XP_007825214.1|5.1e-225|class I and II aminotransferase [Metarhizium robertsii ARSEF 23]
19263316	-1.35101	-1.58496	-1.04122	KID70434.1|0.0e+00|sodium/proline symporter, partial [Metarhizium anisopliae ARSEF 549]
19263317	-4.05565	-3.77267	-2.63263	XP_007825220.2|0.0e+00|decarboxylase [Metarhizium robertsii ARSEF 23]
19263333	3.14256	1.69603	3.14059	XP_007825236.1|7.0e-115|ankyrin repeat protein [Metarhizium robertsii ARSEF 23]
19263336	-1.92757	-1.35194	-1.25374	XP_007825239.1|6.0e-218|Tyrosyl-tRNA synthetase, archaeal-type [Metarhizium robertsii ARSEF 23]
19263356	1.90114	1.76903	2.20449	XP_007825259.2|0.0e+00|glycoside hydrolase family 76 protein [Metarhizium robertsii ARSEF 23]
19263363	-1.45956	-1.01303	-1.26956	GAO16073.1|0.0e+00|hypothetical protein UVI_02054160 [Ustilaginoidea virens]
19263366	-1.23666	-2.0836	-1.0196	XP_007825269.1|9.0e-255|Pyridoxal phosphate-dependent transferase, major domain protein [Metarhizium robertsii ARSEF 23]
19263367	-3.38586	-3.43167	-2.08208	XP_007825270.1|0.0e+00|Rad21/Rec8 like protein [Metarhizium robertsii ARSEF 23]
19263377	-1.19387	-4.33867	-1.6291	XP_007825280.2|0.0e+00|chitinase 18-18 [Metarhizium robertsii ARSEF 23]
19263379	-2.25256	-2.58019	-1.72665	XP_007825282.2|0.0e+00|phosphoribosylaminoimidazole-succinocarboxamide synthase [Metarhizium robertsii ARSEF 23]
19263381	-1.1719	-1.21949	-1.13219	XP_007825284.2|0.0e+00|hypothetical protein MAA_09095 [Metarhizium robertsii ARSEF 23]
19263386	1.37556	1.68109	1.1916	XP_007825289.2|1.5e-148|DDE superfamily endonuclease, CENP-B-like protein [Metarhizium robertsii ARSEF 23]
19263391	1.30136	1.09584	1.0978	XP_007825294.2|5.2e-32|hypothetical protein MAA_09105 [Metarhizium robertsii ARSEF 23]
19263396	3.959	1.63496	4.43471	XP_007825299.1|0.0e+00|uracil phosphoribosyltransferase [Metarhizium robertsii ARSEF 23]
19263397	6.43135	4.18974	6.29474	XP_007825300.1|1.2e-93|NUDIX hydrolase domain protein [Metarhizium robertsii ARSEF 23]
19263398	4.43952	3.87863	4.59368	XP_007825301.1|5.5e-188|hypothetical protein MAA_09112 [Metarhizium robertsii ARSEF 23]
19263405	3.33781	2.47498	2.22527	XP_007825308.1|1.2e-273|Zn(2)-C6 fungal-type DNA-binding domain protein [Metarhizium robertsii ARSEF 23]
19263410	1.73805	2.40897	1.67352	XP_007825313.2|1.4e-219|transposase [Metarhizium robertsii ARSEF 23]
19263416	-3.69242	-3.8435	-2.81947	XP_007825319.2|2.6e-193|hypothetical protein MAA_09130 [Metarhizium robertsii ARSEF 23]
19263421	-8.47573	-8.47573	-4.89077	XP_007825324.1|8.4e-130|hypothetical protein MAA_09135 [Metarhizium robertsii ARSEF 23]
19263428	-3.31715	-1.68527	-2.55653	XP_007825331.1|7.0e-68|Mitochondrial substrate/solute carrier [Metarhizium robertsii ARSEF 23]
19263443	-1.56604	-1.54046	-1.21182	XP_007825346.2|0.0e+00|RNA-binding ran Zn-finger protein [Metarhizium robertsii ARSEF 23]
19263446	3.1299	5.23015	2.37049	XP_007825349.1|3.7e-81|beta-mannosidase mndA [Metarhizium robertsii ARSEF 23]
19263448	1.3023	1.31826	1.35742	XP_007825351.1|2.6e-262|hydrolase, alpha/beta fold family [Metarhizium robertsii ARSEF 23]
19263458	-2.10235	-4.35199	-1.05053	XP_007825361.1|2.8e-92|hypothetical protein MAA_09172 [Metarhizium robertsii ARSEF 23]
19263459	3.45832	4.8563	2.62444	XP_007825362.1|5.9e-254|hypothetical protein MAA_09173 [Metarhizium robertsii ARSEF 23]
19263471	1.42388	1.25102	1.64971	EXU97398.1|0.0e+00|hypothetical protein X797_009503 [Metarhizium robertsii]
19263472	2.44036	2.74331	3.16962	XP_007825375.1|2.4e-174|hypothetical protein MAA_09186 [Metarhizium robertsii ARSEF 23]
19263484	1.71179	1.01584	1.00364	XP_007825387.1|3.1e-100|Proteasome B-type subunit [Metarhizium robertsii ARSEF 23]
19263487	1.48983	2.0023	1.25392	XP_007825390.1|3.2e-205|1-aminocyclopropane-1-carboxylate deaminase [Metarhizium robertsii ARSEF 23]
19263497	2.97303	4.29598	4.43925	XP_007825400.1|2.3e-194|hypothetical protein MAA_09211 [Metarhizium robertsii ARSEF 23]
19263498	3.54183	3.60072	2.8374	XP_007825401.1|1.1e-143|hypothetical protein MAA_09212 [Metarhizium robertsii ARSEF 23]
19263505	5.65821	4.2854	4.37504	XP_007825408.2|0.0e+00|glycoside hydrolase family 76 [Metarhizium robertsii ARSEF 23]
19263525	-1.73001	-2.36029	-1.07673	XP_007825428.2|0.0e+00|HET domain protein [Metarhizium robertsii ARSEF 23]
19263532	1.64867	1.2354	1.17592	XP_007825435.2|6.3e-245|Transcription factor TFIIE, alpha subunit [Metarhizium robertsii ARSEF 23]
19263534	11.6106	10.9046	10.102	XP_007825437.1|7.8e-87|hypothetical protein MAA_09248 [Metarhizium robertsii ARSEF 23]
19263535	1.43211	1.30841	2.43552	XP_007825438.1|7.3e-246|beta-lactamase [Metarhizium robertsii ARSEF 23]
19263540	2.71006	3.34372	3.0156	XP_007825443.2|0.0e+00|DUF1446 domain-containing protein [Metarhizium robertsii ARSEF 23]
19263545	2.79008	5.21917	3.73697	XP_007825448.1|1.6e-156|epoxidase subunit A [Metarhizium robertsii ARSEF 23]
19263546	1.97348	2.44283	3.16034	XP_007825449.1|5.1e-121|metal dependent phosphohydrolase [Metarhizium robertsii ARSEF 23]
19263549	10.5906	8.32643	8.36194	XP_007825452.1|8.6e-95|hypothetical protein MAA_09263 [Metarhizium robertsii ARSEF 23]
19263550	3.10133	1.89681	2.45355	XP_007825453.2|0.0e+00|C6 transcription factor [Metarhizium robertsii ARSEF 23]
19263563	6.05094	3.16189	6.53993	XP_007825466.1|1.7e-261|glycosyltransferase family 32 protein [Metarhizium robertsii ARSEF 23]
19263565	5.14636	5.64386	4.64866	XP_007825468.1|0.0e+00|urea amidolyase [Metarhizium robertsii ARSEF 23]
19263567	4.00846	4.99415	4.16046	XP_007825470.2|8.0e-150|LamB/YcsF family protein [Metarhizium robertsii ARSEF 23]
19263571	-3.52042	-2.1281	-1.85367	XP_007825474.1|0.0e+00|GLEYA adhesin domain protein [Metarhizium robertsii ARSEF 23]
19263574	2.58496	2.92892	5.12928	XP_007825477.1|0.0e+00|hypothetical protein MAA_09288 [Metarhizium robertsii ARSEF 23]
19263578	-7.19032	-1.1536	-2.38813	XP_007825481.1|2.6e-276|hypothetical protein MAA_09292 [Metarhizium robertsii ARSEF 23]
19263580	1.26359	-1.29985	1.18166	XP_007825483.1|1.5e-202|Cellular retinaldehyde-binding/triple function [Metarhizium robertsii ARSEF 23]
19263585	4.55108	2.45181	2.74412	XP_007825488.1|6.7e-135|hypothetical protein MAA_09299 [Metarhizium robertsii ARSEF 23]
19263587	2.9372	2.37646	2.2697	EXU96222.1|2.4e-288|hypothetical protein X797_010722 [Metarhizium robertsii]
19263592	3.4691	1.83991	3.67527	XP_007825495.2|1.2e-309|Fungal transcriptional regulatory protein [Metarhizium robertsii ARSEF 23]
19263600	3.65987	2.78441	5.07731	XP_007825503.1|0.0e+00|ferric-chelate reductase [Metarhizium robertsii ARSEF 23]
19263601	6.10302	5.7626	6.84258	XP_007825504.1|1.1e-89|Ctr copper transporter [Metarhizium robertsii ARSEF 23]
19263602	3.41649	3.59883	4.72819	XP_007825505.2|2.9e-267|Chloramphenicol acetyltransferase-like domain protein [Metarhizium robertsii ARSEF 23]
19263603	6.4244	5.70198	7.40593	XP_007825506.1|7.4e-202|NAD/NADP octopine/nopaline dehydrogenase [Metarhizium robertsii ARSEF 23]
19263604	7.63481	7.91886	9.11114	XP_007825507.1|2.8e-303|Major facilitator superfamily domain protein [Metarhizium robertsii ARSEF 23]
19263605	6.77894	6.08609	7.96337	XP_007825508.1|1.1e-146|methyltransferase domain-containing protein [Metarhizium robertsii ARSEF 23]
19263606	4.83013	5.2058	6.03147	XP_007825509.1|2.9e-300|Cytochrome P450 CYP563A3 [Metarhizium robertsii ARSEF 23]
19263607	1.32341	2.41354	1.09126	XP_007825510.1|8.2e-173|lactate/malate dehydrogenase [Metarhizium robertsii ARSEF 23]
19263612	2.1363	1.79424	1.66155	XP_007825515.1|1.7e-172|methyltransferase domain-containing protein [Metarhizium robertsii ARSEF 23]
19263613	2.04088	2.03907	1.64194	XP_007825516.1|8.3e-226|Calcium/proton exchanger superfamily [Metarhizium robertsii ARSEF 23]
19263614	2.07413	1.44851	1.57565	XP_007825517.2|1.5e-249|vacuolar calcium ion transporter /H(+) exchanger [Metarhizium robertsii ARSEF 23]
19263615	2.63572	2.79877	2.21454	XP_007825518.1|7.2e-222|Calcium/proton exchanger superfamily [Metarhizium robertsii ARSEF 23]
19263618	2.06773	2.4151	1.75586	XP_007825521.2|2.7e-153|alkaline ceramidase family protein [Metarhizium robertsii ARSEF 23]
19263623	3.56884	2.52296	2.4538	XP_007825526.1|4.0e-79|glyoxalase/bleomycin resistance protein/dioxygenase [Metarhizium robertsii ARSEF 23]
19263624	1.32823	1.16813	1.08816	XP_007825527.1|1.1e-146|GCN5-related N-acetyltransferase [Metarhizium robertsii ARSEF 23]
19263625	1.33131	1.46147	1.37472	XP_007825528.1|2.8e-234|phytanoyl-CoA dioxygenase [Metarhizium robertsii ARSEF 23]
19263630	1.18241	1.30405	1.82067	XP_007825533.1|1.3e-144|Carbamoyl-phosphate synthetase, large subunit, ATP-binding protein [Metarhizium robertsii ARSEF 23]
19263631	-4.02664	-2.30754	-2.05198	XP_007825534.2|7.6e-232|Argininosuccinate synthase [Metarhizium robertsii ARSEF 23]
19263633	-4.35387	-4.27021	-3.28041	XP_007825536.1|8.9e-166|transmembrane amino acid transporter [Metarhizium robertsii ARSEF 23]
19263637	10.0599	10.8893	8.02037	XP_007825540.1|4.2e-47|hypothetical protein MAA_09351 [Metarhizium robertsii ARSEF 23]
19263638	3.73697	3.95161	2.25634	XP_007825541.1|2.0e-212|hypothetical protein MAA_09352 [Metarhizium robertsii ARSEF 23]
19263642	5.03562	7.53669	10.2215	XP_007825545.2|4.1e-244|hemeolysin E [Metarhizium robertsii ARSEF 23]
19263643	3.35755	5.98995	8.98987	EXU96738.1|0.0e+00|hypothetical protein X797_010135 [Metarhizium robertsii]
19263644	2.50228	4.81425	7.27016	XP_007825547.1|5.9e-151|hypothetical protein MAA_09358 [Metarhizium robertsii ARSEF 23]
19263647	-3.55773	-2.67409	-2.66089	XP_007825550.2|0.0e+00|homoaconitase-like protein [Metarhizium robertsii ARSEF 23]
19263651	2.10358	2.69074	1.84677	XP_007825554.1|1.2e-221|NAD dependent epimerase/dehydratase family protein [Metarhizium robertsii ARSEF 23]
19263654	-2.43741	-2.37091	-2.63655	XP_007825557.1|2.0e-173|F-box domain, cyclin-like protein [Metarhizium robertsii ARSEF 23]
19263665	-4.69859	-3.31016	-2.04694	XP_007825568.1|1.6e-190|NAD dependent epimerase/dehydratase family protein [Metarhizium robertsii ARSEF 23]
19263666	1.61308	1.79792	1.61763	XP_007825569.1|1.3e-206|myo-inositol-1(or 4)-monophosphatase [Metarhizium robertsii ARSEF 23]
19263675	-1.98499	-2.05642	-1.70528	XP_007825578.1|0.0e+00|MFS monocarboxylic acid transporter [Metarhizium robertsii ARSEF 23]
19263692	2.40045	4.50125	2.37572	XP_007825595.1|7.4e-224|hypothetical protein MAA_09406 [Metarhizium robertsii ARSEF 23]
19263695	-5.66809	-3.25757	-2.07975	XP_007825598.1|2.6e-99|GCN5-related N-acetyltransferase (GNAT) domain protein [Metarhizium robertsii ARSEF 23]
19263696	-4.40863	-2.38991	-1.64447	XP_007825599.2|8.6e-77|Ribosomal protein S12/S23 [Metarhizium robertsii ARSEF 23]
19263711	1.47281	1.22122	1.43077	XP_007825614.1|6.4e-272|centromere/microtubule binding protein cbf5-like protein [Metarhizium robertsii ARSEF 23]
19263716	9.81644	1.62624	8.71767	XP_007825619.1|2.1e-101|hypothetical protein MAA_09430 [Metarhizium robertsii ARSEF 23]
19263718	1.28213	2.13236	1.53757	KHN95764.1|0.0e+00|Major facilitator superfamily domain, general substrate transporter [Metarhizium album ARSEF 1941]
19263728	1.78962	2.66944	3.01769	XP_007825631.2|0.0e+00|glycosyltransferase [Metarhizium robertsii ARSEF 23]
19263732	-3.05107	-1.96056	-1.73962	KFG78284.1|0.0e+00|putative malate dehydrogenase (NADP+) [Metarhizium anisopliae]
19263734	-3.38136	-2.3371	-2.52209	XP_007825637.1|3.9e-280|thiol-specific monooxygenase [Metarhizium robertsii ARSEF 23]
19263738	-2.91245	-2.09216	-1.75432	XP_007825641.1|5.0e-278|Major facilitator superfamily domain protein [Metarhizium robertsii ARSEF 23]
19263742	1.56423	2.18698	1.06916	XP_007825645.1|8.4e-101|hypothetical protein MAA_09456 [Metarhizium robertsii ARSEF 23]
19263746	-2.214	-3.57384	-1.82492	XP_007825649.1|1.1e-274|NADP-dependent glutamate dehydrogenase [Metarhizium robertsii ARSEF 23]
19263750	1.26659	1.68882	1.29101	XP_007825653.1|4.8e-300|Flavin monooxygenase-like protein [Metarhizium robertsii ARSEF 23]
19263753	3.16924	2.38124	3.56735	XP_007825656.1|7.0e-266|Guanine deaminase [Metarhizium robertsii ARSEF 23]
19263754	2.16562	1.50022	2.54155	XP_007825657.1|1.7e-308|cytosine-purine permease [Metarhizium robertsii ARSEF 23]
19263757	1.51839	1.09647	1.28131	XP_007825660.1|6.2e-98|hypothetical protein MAA_09471 [Metarhizium robertsii ARSEF 23]
19263759	-6.3352	-5.82111	-2.605	XP_007825662.2|2.9e-267|DUF1338 domain protein [Metarhizium robertsii ARSEF 23]
19263765	1.33892	1.65602	1.01159	XP_007825668.2|2.4e-35|hypothetical protein MAA_09479 [Metarhizium robertsii ARSEF 23]
19263766	3.82782	3.89724	5.02532	XP_007825669.1|6.4e-277|cysteine-rich secreted protein [Metarhizium robertsii ARSEF 23]
19263768	2.15265	2.38123	2.69994	EXU96465.1|2.9e-110|short chain dehydrogenase family protein, partial [Metarhizium robertsii]
19263770	-2.43743	-2.08416	-1.34827	XP_007825673.2|1.3e-184|mitochondrial substrate carrier protein [Metarhizium robertsii ARSEF 23]
19263776	-5.27217	-3.40061	-2.36544	XP_007825679.1|5.3e-97|GCN5-related N-acetyltransferase (GNAT) domain protein [Metarhizium robertsii ARSEF 23]
19263778	-9.83289	-6.24793	-3.06471	XP_007825681.1|5.7e-145|Phosphoserine phosphatase [Metarhizium robertsii ARSEF 23]
19263779	1.82774	1.39696	1.6153	XP_007825682.1|2.1e-81|hypothetical protein MAA_09493 [Metarhizium robertsii ARSEF 23]
19263781	-6.90952	-5.55197	-2.83003	EXU96479.1|4.4e-290|large tegument protein UL36 [Metarhizium robertsii]
19263782	6.70194	3.72424	3.99512	XP_007825685.1|1.8e-140|hypothetical protein MAA_09496 [Metarhizium robertsii ARSEF 23]
19263783	5.11599	4.41671	3.44544	XP_007825686.1|1.5e-293|MFS multidrug transporter [Metarhizium robertsii ARSEF 23]
19263784	5.58777	3.94499	4.78637	XP_007825687.1|3.7e-198|3-ketodihydrosphingosine reductase tsc10 [Metarhizium robertsii ARSEF 23]
19263785	5.07768	4.41644	4.34636	XP_007825688.1|3.8e-297|Cytochrome P450 CYP5321A1 [Metarhizium robertsii ARSEF 23]
19263786	2.92569	3.72634	2.627	XP_007825689.1|8.2e-203|capsule polysaccharide biosynthesis protein [Metarhizium robertsii ARSEF 23]
19263787	-2.52905	-2.52905	-1.58297	XP_007825690.2|1.0e-141|methyltransferase [Metarhizium robertsii ARSEF 23]
19263793	3.55766	4.96578	3.34696	XP_007825696.1|1.7e-166|umta [Metarhizium robertsii ARSEF 23]
19263795	9.10644	10.2752	6.32969	XP_007825698.1|2.6e-87|hypothetical protein MAA_09509 [Metarhizium robertsii ARSEF 23]
19263813	-2.54749	-3.078	-2.078	XP_007825716.2|0.0e+00|ankyrin repeat protein [Metarhizium robertsii ARSEF 23]
19263816	2.93395	2.65733	2.03844	XP_007825719.1|2.6e-196|BTB domain transcription factor [Metarhizium robertsii ARSEF 23]
19263820	6.26458	8.83314	4.50873	XP_007825723.1|0.0e+00|hypothetical protein MAA_09534 [Metarhizium robertsii ARSEF 23]
19263821	2.79082	3.65405	1.82859	XP_007825724.1|3.4e-190|hypothetical protein MAA_09535 [Metarhizium robertsii ARSEF 23]
19263827	4.39064	3.3627	5.14027	XP_007825730.2|1.2e-311|Cytochrome P450 CYP586F1 [Metarhizium robertsii ARSEF 23]
19263828	4.85897	2.69891	4.13618	XP_007825731.2|7.9e-226|hypothetical protein MAA_09542 [Metarhizium robertsii ARSEF 23]
19263829	3.19123	1.99824	3.31971	XP_007825732.2|0.0e+00|Cytochrome P450 CYP5331A1 [Metarhizium robertsii ARSEF 23]
19263830	2.0767	2.46827	2.06898	XP_007825733.1|6.2e-259|salicylate hydroxylase [Metarhizium robertsii ARSEF 23]
19263833	-6.09796	-5.48898	-3.07607	XP_007825736.2|2.9e-297|alpha-1,2-mannosyltransferase [Metarhizium robertsii ARSEF 23]
19263835	-5.10403	-4.84592	-3.14264	XP_007825738.1|0.0e+00|glycoside hydrolase family 65 protein [Metarhizium robertsii ARSEF 23]
19263840	-2.22049	-3.53155	-1.73325	XP_007825743.1|2.7e-81|Extracellular membrane protein, CFEM domain protein [Metarhizium robertsii ARSEF 23]
19263843	-3.27307	-1.97781	-1.70349	XP_007825746.1|2.9e-158|Methyltransferase type 11 [Metarhizium robertsii ARSEF 23]
19263844	-2.83023	-2.18275	-2.10746	XP_007825747.1|9.3e-285|arrestin [Metarhizium robertsii ARSEF 23]
19263846	-1.88782	-1.28207	-1.56092	XP_007825749.2|1.5e-221|Alcohol dehydrogenase superfamily, zinc-type [Metarhizium robertsii ARSEF 23]
19263854	1.99833	1.66806	1.50178	XP_007825757.1|1.0e-175|N-acetylglucosaminyl phosphatidylinositol deacetylase [Metarhizium robertsii ARSEF 23]
19263856	1.86613	1.11771	1.37017	XP_007825759.1|2.3e-222|hypothetical protein MAA_09570 [Metarhizium robertsii ARSEF 23]
19263857	2.3398	1.07659	2.19967	XP_007825760.1|1.1e-190|glycoside hydrolase family 16 [Metarhizium robertsii ARSEF 23]
19263859	2.13913	2.11456	1.69032	XP_007825762.1|2.3e-149|putative effector 5 [Metarhizium robertsii ARSEF 23]
19263868	-5.41107	-6.54399	-3.23187	XP_007825771.2|0.0e+00|Flavin monooxygenase-like protein [Metarhizium robertsii ARSEF 23]
19263872	-4.29891	-2.25377	-1.94316	XP_007825775.1|9.9e-265|toxin biosynthesis protein [Metarhizium robertsii ARSEF 23]
19263874	-3.64161	-2.28511	-2.11981	XP_007825777.2|2.4e-227|TfdA family Taurine catabolism dioxygenase TauD [Metarhizium robertsii ARSEF 23]
19263877	-3.56934	-3.1624	-1.86224	EXV01860.1|7.0e-114|FAD dependent oxidoreductase [Metarhizium robertsii]
19263878	4.16332	3.03116	1.96499	XP_007825781.1|7.6e-145|Peptidase S1/S6, chymotrypsin/Hap [Metarhizium robertsii ARSEF 23]
19263885	2.77102	3.13488	1.88507	XP_007825788.1|4.2e-76|Killer toxin, Kp4 [Metarhizium robertsii ARSEF 23]
19263888	1.89728	1.64501	1.59451	XP_007825791.1|5.1e-269|Six-hairpin glycosidase [Metarhizium robertsii ARSEF 23]
19263894	1.06299	1.98282	1.68642	XP_007825797.1|0.0e+00|Zn(2)-C6 fungal-type DNA-binding domain protein [Metarhizium robertsii ARSEF 23]
19263900	14.4186	6.75489	13.6327	XP_007825803.1|3.1e-166|hypothetical protein MAA_09614 [Metarhizium robertsii ARSEF 23]
19263901	9.90087	4.08746	9.77273	XP_007825804.1|0.0e+00|Peptidase S8/S53, subtilisin/kexin/sedolisin [Metarhizium robertsii ARSEF 23]
19263904	4.57672	-3.03477	3.6305	XP_007825807.1|0.0e+00|CobW domain protein [Metarhizium robertsii ARSEF 23]
19263905	4.88577	4.74157	4.73834	XP_007825808.1|2.5e-151|hypothetical protein MAA_09619 [Metarhizium robertsii ARSEF 23]
19263910	-2.2891	-2.46914	-1.55393	XP_007825813.1|0.0e+00|acyl-CoA oxidase [Metarhizium robertsii ARSEF 23]
19263912	-1.92967	-1.89168	-1.25886	XP_007825815.1|1.2e-234|galactonate dehydratase [Metarhizium robertsii ARSEF 23]
19263913	-3.25924	-1.99684	-2.48416	XP_007825816.2|0.0e+00|N-terminal binuclear Zn cluster-containing protein [Metarhizium robertsii ARSEF 23]
19263916	-1.76734	-2	-1.96438	XP_007825819.1|0.0e+00|alpha-N-acetylgalactosaminidase [Metarhizium robertsii ARSEF 23]
19263919	1.88522	1.9245	1.30688	XP_007825822.2|0.0e+00|C6 zinc finger domain protein [Metarhizium robertsii ARSEF 23]
19263920	1.97947	1.49728	1.27033	XP_007825823.2|0.0e+00|exo-beta-D-glucosaminidase [Metarhizium robertsii ARSEF 23]
19263940	4.14819	3.96785	4.50532	XP_007825843.2|5.1e-86|prenyltransferase, UbiA family protein [Metarhizium robertsii ARSEF 23]
19263941	4.20288	3.54657	4.09378	XP_007825844.2|2.0e-139|Cupin, RmlC-type [Metarhizium robertsii ARSEF 23]
19263942	4.71181	2.28353	4.45404	XP_007825845.1|8.9e-183|short-chain dehydrogenase [Metarhizium robertsii ARSEF 23]
19263943	7.21877	5.20625	5.99963	XP_007825846.2|4.4e-268|FAD-binding, type 2 [Metarhizium robertsii ARSEF 23]
19263944	8.71909	7.72554	8.25402	XP_007825847.1|3.1e-197|proteinrelated to integral membrane protein PTH11 [Metarhizium robertsii ARSEF 23]
19263945	11.9344	9.26679	11.9947	XP_007825848.2|3.6e-300|Cytochrome P450 CYP629C1 [Metarhizium robertsii ARSEF 23]
19263950	-7.76487	-6.27944	-4.15606	XP_007825853.1|0.0e+00|Diphtheria toxin, translocation domain protein [Metarhizium robertsii ARSEF 23]
19263951	2.00626	2.99212	1.45718	XP_007825854.1|5.5e-120|Glutathione S-transferase [Metarhizium robertsii ARSEF 23]
19263954	-5.57427	-4.86058	-2.55001	XP_007825857.1|2.3e-200|WD40 repeat 2 [Metarhizium robertsii ARSEF 23]
19263955	-1.35993	-2.82122	-1.53075	KFG84254.1|5.8e-215|oxidoreductase, zinc-binding protein [Metarhizium anisopliae]
19263968	2.86959	1.70407	1.60541	XP_007825871.1|9.1e-111|hypothetical protein MAA_09682 [Metarhizium robertsii ARSEF 23]
19263980	2.83549	2.5607	2.96087	XP_007825883.2|2.7e-204|aspartyl protease [Metarhizium robertsii ARSEF 23]
19263984	-4.03625	-1.69793	-2.59796	XP_007825887.1|0.0e+00|glutaminyl-tRNA synthetase [Metarhizium robertsii ARSEF 23]
19263985	-4.90365	-4.47997	-2.37167	EXU96280.1|0.0e+00|AAA ATPase family protein [Metarhizium robertsii]
19263988	-2.24101	-3.37851	-3.11548	XP_007825891.2|0.0e+00|Beta-ketoacyl synthase [Metarhizium robertsii ARSEF 23]
19263991	1.45943	1.8802	1.15785	XP_007825894.1|0.0e+00|Metallopeptidase, catalytic domain protein [Metarhizium robertsii ARSEF 23]
19263992	-4.05189	-3.7945	-2.04626	XP_007825895.1|2.3e-220|NAD(P)-binding domain protein [Metarhizium robertsii ARSEF 23]
19263994	6.82782	9.52461	3.86129	XP_007825897.1|1.4e-85|hypothetical protein MAA_09708 [Metarhizium robertsii ARSEF 23]
19263995	5.05573	2.74595	3.46896	XP_007825898.2|8.7e-236|phosphatidylcholine-hydrolyzing phospholipase C [Metarhizium robertsii ARSEF 23]
19264011	1.94857	1.71931	1.64052	EXU97147.1|0.0e+00|UV damage endonuclease UvdE family protein [Metarhizium robertsii]
19264012	3.54741	1.10139	1.49467	XP_007825915.1|5.2e-191|hypothetical protein MAA_09726 [Metarhizium robertsii ARSEF 23]
19264016	4.78197	3.35181	4.52793	XP_007825919.2|0.0e+00|Carboxylesterase, type B [Metarhizium robertsii ARSEF 23]
19264017	7.20992	4.24646	5.96515	XP_007825920.1|1.9e-48|Hydrophobin, fungi [Metarhizium robertsii ARSEF 23]
19264024	2.34821	2.5808	1.67752	XP_007825927.1|4.3e-137|ThiJ/PfpI family protein [Metarhizium robertsii ARSEF 23]
19264025	1.18954	-1.02048	1.29987	XP_007825928.1|3.7e-189|hypothetical protein MAA_09739 [Metarhizium robertsii ARSEF 23]
19264031	-1.61898	-1.89759	-1.10561	XP_007825934.1|0.0e+00|multidrug resistance-associated protein [Metarhizium robertsii ARSEF 23]
19264035	3.28828	7.23424	7.51554	XP_007825938.1|1.1e-179|Fungal fucose-specific lectin [Metarhizium robertsii ARSEF 23]
19264039	1.9752	2.13116	2.36712	XP_007825942.1|1.5e-240|phosphatidylserine decarboxylase [Metarhizium robertsii ARSEF 23]
19264042	1.12915	2.42436	1.68439	XP_007825945.2|1.1e-288|flavin-containing amine oxidoreductase [Metarhizium robertsii ARSEF 23]
19264044	3.53006	3.14781	3.23186	XP_007825947.1|1.7e-49|hypothetical protein MAA_09758 [Metarhizium robertsii ARSEF 23]
19264045	7.41278	7.83331	5.98033	XP_007825948.1|1.0e-80|hypothetical protein MAA_09759 [Metarhizium robertsii ARSEF 23]
19264057	1.69143	2.08689	1.29954	XP_007825960.2|0.0e+00|hypothetical protein MAA_09771 [Metarhizium robertsii ARSEF 23]
19264070	4.40407	3.1719	5.05658	XP_007825973.1|2.0e-84|16 kDa allergen [Metarhizium robertsii ARSEF 23]
19264074	3.39576	5.117	2.35208	XP_007825977.1|1.2e-162|hypothetical protein MAA_09788 [Metarhizium robertsii ARSEF 23]
19264076	-1.68137	-2.70724	-1.88013	XP_007825979.1|4.1e-197|hypothetical protein MAA_09790 [Metarhizium robertsii ARSEF 23]
19264080	2.66896	2.66733	1.9062	XP_007825983.1|0.0e+00|hypothetical protein MAA_09794 [Metarhizium robertsii ARSEF 23]
19264090	3.75174	1.95693	2.6037	XP_007825993.1|1.4e-274|hypothetical protein MAA_09804 [Metarhizium robertsii ARSEF 23]
19264091	3.81674	4.81095	4.7055	XP_007825994.1|5.1e-288|glycoside hydrolase family 76 [Metarhizium robertsii ARSEF 23]
19264092	2.75139	3.47164	3.17292	XP_007825995.2|0.0e+00|hypothetical protein MAA_09806 [Metarhizium robertsii ARSEF 23]
19264105	1.69797	1.20163	1.12286	XP_007826008.1|0.0e+00|peroxisomal copper amine oxidase [Metarhizium robertsii ARSEF 23]
19264107	4.4662	4.12216	6.36421	XP_007826010.1|8.4e-308|Cytochrome P450 CYP620Q1 [Metarhizium robertsii ARSEF 23]
19264108	6.20945	6.06609	8.82972	XP_007826011.1|1.5e-232|Peptidase M43B, pregnancy-associated plasma-A [Metarhizium robertsii ARSEF 23]
19264114	2.72333	1.25326	2.62913	XP_007826017.1|1.9e-168|spherulin 4-like cell surface [Metarhizium robertsii ARSEF 23]
19264118	2.2668	2.74136	2.09529	XP_007826021.1|1.1e-151|Glutathione S-transferase protein [Metarhizium robertsii ARSEF 23]
19264119	3.02909	1.94601	2.18489	XP_014544185.1|0.0e+00|Bactericidal permeability-increasing protein, alpha/beta domain protein, partial [Metarhizium brunneum ARSEF 3297]
19264120	3.16523	3.56657	3.64958	XP_007826023.1|0.0e+00|proteinrelated to OPT1-High-affinity glutathione transporter [Metarhizium robertsii ARSEF 23]
19264122	7.45121	7.66534	7.98868	XP_007826025.1|6.9e-191|hypothetical protein MAA_09836 [Metarhizium robertsii ARSEF 23]
19264124	-4.23716	-2.65048	-2.03894	XP_014544190.1|0.0e+00|pyruvate decarboxylase, partial [Metarhizium brunneum ARSEF 3297]
19264146	-2.61552	-1.77692	-2.15467	XP_007826049.1|5.1e-71|Glyoxalase domain-containing protein 5 [Metarhizium robertsii ARSEF 23]
19264147	1.5012	1.57873	1.01806	RFU72185.1|6.2e-26|hypothetical protein TARUN_10077 [Trichoderma arundinaceum]
19264152	-1.47797	-2.33635	-2.12172	XP_007826055.1|1.0e-302|Alcohol acetyltransferase [Metarhizium robertsii ARSEF 23]
19264155	1.12309	1.06276	1.01346	XP_007826058.1|3.7e-206|hypothetical protein MAA_09869 [Metarhizium robertsii ARSEF 23]
19264157	1.93032	1.28647	1.31035	XP_007826060.1|8.1e-136|glycosyltransferase family 2 protein [Metarhizium robertsii ARSEF 23]
19264179	6.87756	5.6165	4.62259	XP_007826082.1|9.1e-148|hypothetical protein MAA_09893 [Metarhizium robertsii ARSEF 23]
19264180	6.4474	4.52462	6.53812	XP_007826083.1|7.8e-53|hypothetical protein MAA_09894 [Metarhizium robertsii ARSEF 23]
19264181	-5.39202	-1.21074	-1.19097	EXU96632.1|9.9e-111|acetyltransferase (GNAT) domain protein [Metarhizium robertsii]
19264188	-2.13717	-3.22856	-2.27449	XP_007826091.1|1.1e-221|Cellulose-binding domain, fungal [Metarhizium robertsii ARSEF 23]
19264192	2.10365	2.01841	1.06756	XP_007826095.2|0.0e+00|neutral ceramidase precursor [Metarhizium robertsii ARSEF 23]
19264205	-5.555	-9.06402	-2.4779	XP_007826108.2|8.6e-250|FAD dependent oxidoreductase [Metarhizium robertsii ARSEF 23]
19264206	-4.08417	-3.17052	-2.47736	XP_007826109.2|0.0e+00|C6 transcription factor [Metarhizium robertsii ARSEF 23]
19264208	1.31684	1.53842	1.50989	XP_007826111.1|6.6e-103|hypothetical protein MAA_09922 [Metarhizium robertsii ARSEF 23]
19264211	2.88564	3.55835	2.9542	XP_007826114.1|2.3e-189|Aldo/keto reductase [Metarhizium robertsii ARSEF 23]
19264214	2.56813	3.13786	2.58055	XP_007826117.1|9.0e-152|hypothetical protein MAA_09928 [Metarhizium robertsii ARSEF 23]
19264227	2.48032	2.8608	2.45368	XP_007826130.1|6.0e-190|oxidoreductase CipA [Metarhizium robertsii ARSEF 23]
19264231	4.63014	3.80457	3.40755	KOS43028.1|6.0e-71|hypothetical protein ACN38_g6092 [Penicillium nordicum]
19264234	5.05791	2.37516	3.83971	XP_007826137.1|2.7e-116|nitroreductase protein [Metarhizium robertsii ARSEF 23]
19264236	1.60808	1.28567	2.24435	XP_007826139.1|0.0e+00|serine carboxypeptidase 1 [Metarhizium robertsii ARSEF 23]
19264240	-2.06722	-3.41504	-1.28115	XP_007826143.1|2.3e-310|beta-lactamase family protein [Metarhizium robertsii ARSEF 23]
19264251	3.8372	3.27907	4.20945	XP_007826154.1|6.0e-193|hypothetical protein MAA_09965 [Metarhizium robertsii ARSEF 23]
19264263	-6.18461	-6.34508	-3.7183	EXU94943.1|1.1e-299|amidohydrolase family protein [Metarhizium robertsii]
19264272	-1.21781	-2.73161	-1.31622	XP_007826175.1|0.0e+00|Major facilitator superfamily domain protein [Metarhizium robertsii ARSEF 23]
19264279	-2	-1.5025	-1.67565	KID81195.1|0.0e+00|ABC-transporter [Metarhizium guizhouense ARSEF 977]
19264280	1.42865	1.45006	1.5046	XP_007826183.1|1.5e-218|NUDIX hydrolase domain protein [Metarhizium robertsii ARSEF 23]
19264293	-1.56793	-1.62756	-1.31041	XP_007826196.1|0.0e+00|WD40 repeat-like-containing domain protein [Metarhizium robertsii ARSEF 23]
19264295	-6.34207	-7.02015	-4.75711	EXU95561.1|0.0e+00|GLEYA domain protein [Metarhizium robertsii]
19264296	-4.99346	-3.69449	-2.45675	XP_007826199.1|0.0e+00|GLEYA adhesin domain protein [Metarhizium robertsii ARSEF 23]
19264297	2.24562	3.63075	2.54144	XP_007826200.2|1.7e-116|Methyltransferase domain-containing protein [Metarhizium robertsii ARSEF 23]
19264299	1.41029	1.17083	1.14384	XP_007826202.1|3.8e-239|FAD binding domain-containing protein [Metarhizium robertsii ARSEF 23]
19264300	-5.66034	-4.23859	-2.34057	XP_007826203.1|3.1e-266|hypothetical protein MAA_10014 [Metarhizium robertsii ARSEF 23]
19264302	-3.30387	-1.51313	-1.67002	XP_007826205.1|2.0e-207|FAD dependent oxidoreductase [Metarhizium robertsii ARSEF 23]
19264303	4.22239	7.75711	4.52356	XP_007826206.1|0.0e+00|peptidase s41 family protein [Metarhizium robertsii ARSEF 23]
19264304	1.8669	3.43852	1.55702	XP_007826207.1|5.9e-173|phosphotransferase enzyme family protein [Metarhizium robertsii ARSEF 23]
19264305	2.72148	2.73615	1.23163	XP_007826208.2|0.0e+00|polyprotein [Metarhizium robertsii ARSEF 23]
19264317	1.53551	1.39603	1.67416	EXU95946.1|1.1e-280|thiamine pyrophosphate enzyme family protein [Metarhizium robertsii]
19264319	1.85798	2.06609	2.69349	XP_007826222.2|0.0e+00|polyketide synthase [Metarhizium robertsii ARSEF 23]
19264328	-17.5906	-5.9391	-2.73204	XP_007826231.1|1.9e-185|phytanoyl-CoA dioxygenase family protein [Metarhizium robertsii ARSEF 23]
19264330	9.21373	3.81569	10.1247	EXU95959.1|3.4e-309|cytochrome P450 [Metarhizium robertsii]
19264333	7.71205	3.02148	8.48301	XP_007826236.2|5.7e-249|V-type ATPase [Metarhizium robertsii ARSEF 23]
19264334	8.87498	3.58496	9.69957	XP_007826237.2|0.0e+00|abc transporter [Metarhizium robertsii ARSEF 23]
19264344	-1.53124	-1.00383	-1.42223	XP_007826247.1|2.7e-122|hypothetical protein MAA_10058 [Metarhizium robertsii ARSEF 23]
19264348	-1.74802	-1.91142	-2.13547	XP_007826251.1|1.2e-96|polyprotein [Metarhizium robertsii ARSEF 23]
19264354	3.13238	4.15267	2.87738	XP_007826257.1|1.4e-129|hypothetical protein MAA_10068 [Metarhizium robertsii ARSEF 23]
19264357	-2.17814	-2.32754	-1.63179	XP_007826260.1|7.1e-213|NmrA family protein [Metarhizium robertsii ARSEF 23]
19264358	3.10579	4.37428	2.80735	XP_007826261.1|1.5e-268|Mevalonate kinase [Metarhizium robertsii ARSEF 23]
19264360	8.05302	2.14126	6.86771	XP_007826263.1|4.8e-195|Fungal fucose-specific lectin [Metarhizium robertsii ARSEF 23]
19264366	2.01635	2.01539	2.06799	XP_007826269.1|0.0e+00|beta-hexosaminidase beta chain [Metarhizium robertsii ARSEF 23]
19264373	1.21118	1.60073	1.19951	XP_018173867.1|1.3e-209|sterol 24-C-methyltransferase [Purpureocillium lilacinum]
19264382	-2.74815	-1.75256	-1.9191	XP_007826285.1|5.8e-268|salicylate hydroxylase [Metarhizium robertsii ARSEF 23]
19264395	6.32386	7.46504	3.62465	XP_007826298.2|2.9e-178|5-methyltetrahydropteroyltriglutamate-homocysteine S-methyltransferase [Metarhizium robertsii ARSEF 23]
19264396	4.13129	4.72866	4.24834	XP_007826299.2|0.0e+00|Cytochrome P450 CYP65BH1 [Metarhizium robertsii ARSEF 23]
19264403	6.27326	3.11334	5.47324	XP_007826306.1|3.0e-286|Zn(2)-C6 fungal-type DNA-binding domain protein [Metarhizium robertsii ARSEF 23]
19264410	9.39017	9.49586	8.21917	OAA40305.1|9.9e-199|NADP-dependent alcohol dehydrogenase C [Metarhizium rileyi RCEF 4871]
19264412	1.68051	2.21009	1.42572	XP_007826315.1|0.0e+00|Reverse transcriptase [Metarhizium robertsii ARSEF 23]
19264416	4.7799	4.13863	5.40341	XP_007826319.2|1.7e-297|Major facilitator superfamily domain, general substrate transporter [Metarhizium robertsii ARSEF 23]
19264417	7.36643	7.16012	8.60105	XP_007826320.1|4.1e-202|methyltransferase [Metarhizium robertsii ARSEF 23]
19264419	3.31615	5.34979	2.85997	XP_007826322.1|5.8e-301|glycoside hydrolase family 27 [Metarhizium robertsii ARSEF 23]
19264427	3.2483	2.87607	3.06703	XP_007826330.1|4.7e-184|amidohydrolase family protein [Metarhizium robertsii ARSEF 23]
19264430	1.54196	2.39141	1.63902	XP_007826333.1|0.0e+00|heme peroxidase [Metarhizium robertsii ARSEF 23]
19264431	-6.43109	-3.36483	-2.93744	XP_007826334.1|0.0e+00|transposase-like protein [Metarhizium robertsii ARSEF 23]
19264448	2.27748	1.92993	2.96207	XP_007826351.2|7.6e-142|transposase-like protein [Metarhizium robertsii ARSEF 23]
19264477	2.99231	2.09646	2.65973	XP_007826380.2|1.2e-170|UMTA methyltransferase family protein [Metarhizium robertsii ARSEF 23]
19264481	7.09381	6.19574	6.2384	XP_007826384.2|6.0e-122|Ctr copper transporter [Metarhizium robertsii ARSEF 23]
19264487	1.93614	1.2407	1.65318	EXU95770.1|5.1e-211|aminoglycoside 3'-phosphotransferase/choline kinase domain protein [Metarhizium robertsii]
19264488	2.03814	2.72714	1.87072	XP_007826391.2|2.6e-165|Beta-ketoacyl synthase [Metarhizium robertsii ARSEF 23]
19264499	-5.56593	-6.89077	-4.0353	XP_007826402.1|0.0e+00|Cytochrome P450 CYP5317A1 [Metarhizium robertsii ARSEF 23]
19264501	-2.21791	-2.09345	-1.38141	XP_007826404.1|1.6e-284|MFS transporter (Mch2) [Metarhizium robertsii ARSEF 23]
19264504	4.53797	2.59724	7.67279	XP_007826407.1|1.4e-194|amidohydrolase 2 [Metarhizium robertsii ARSEF 23]
19264509	-1.80581	-3.74757	-1.21545	XP_007826412.1|0.0e+00|acylase ACY 1 [Metarhizium robertsii ARSEF 23]
19264514	2.39175	4.56747	1.6203	XP_007826417.2|2.8e-234|basic-Leucine zipper transcription factor [Metarhizium robertsii ARSEF 23]
19264518	2.558	4.85337	3.6839	XP_007826421.2|0.0e+00|ankyrin repeat containing protein [Metarhizium robertsii ARSEF 23]
19264537	1.07024	1.89932	1.42648	EXU95417.1|2.2e-261|serine/threonine protein kinase domain protein [Metarhizium robertsii]
19264539	-2.74328	-2.76711	-1.99275	XP_007826442.1|1.6e-212|homoserine O-acetyltransferase [Metarhizium robertsii ARSEF 23]
19264547	1.6128	1.85146	1.52444	XP_007826450.1|0.0e+00|hypothetical protein MAA_10261 [Metarhizium robertsii ARSEF 23]
19264551	1.79185	1.73991	1.51113	XP_007826454.1|2.5e-179|MHCK/EF2 kinase [Metarhizium robertsii ARSEF 23]
19264553	5.50356	7.25267	4.96039	XP_007826456.1|3.6e-153|hypothetical protein MAA_10267 [Metarhizium robertsii ARSEF 23]
19264554	4.19876	7.14831	3.36965	XP_007826457.1|1.0e-183|S1/P1 Nuclease [Metarhizium robertsii ARSEF 23]
19264555	1.96804	2.88643	1.34125	XP_007826458.1|3.3e-196|hypothetical protein MAA_10269 [Metarhizium robertsii ARSEF 23]
19264558	2.305	1.64031	1.49601	XP_007826461.1|9.1e-205|hypothetical protein MAA_10272 [Metarhizium robertsii ARSEF 23]
19264562	3.00096	2.61753	2.13147	XP_007826465.1|1.9e-70|hypothetical protein MAA_10276 [Metarhizium robertsii ARSEF 23]
19264567	7.40939	5.39232	6.37504	XP_007826470.1|0.0e+00|Amine oxidase [Metarhizium robertsii ARSEF 23]
19264569	2.95367	3.30295	2.36075	XP_007826472.2|1.2e-284|Major facilitator superfamily domain, general substrate transporter [Metarhizium robertsii ARSEF 23]
19264582	2.3168	1.08716	1.50049	XP_007826485.1|1.1e-205|hypothetical protein MAA_10296 [Metarhizium robertsii ARSEF 23]
19264583	1.10831	1.51327	1.59931	XP_007826486.1|0.0e+00|hypothetical protein MAA_10297 [Metarhizium robertsii ARSEF 23]
19264584	6.28179	5.81279	4.47876	XP_007826487.1|8.6e-55|hydrophobin [Metarhizium robertsii ARSEF 23]
19264592	1.13127	1.30989	1.08995	XP_007826495.1|1.1e-205|WD40 repeat-like-containing domain protein [Metarhizium robertsii ARSEF 23]
19264599	5.07582	3.46868	5.61729	XP_007826502.1|1.2e-107|cytosolic Cu/Zn superoxide dismutase [Metarhizium robertsii ARSEF 23]
19264600	-10.5718	-4.66486	-3.95704	EXU95521.1|6.2e-110|hypothetical protein X797_011395 [Metarhizium robertsii]
19264601	3.06467	3.14866	2.38129	XP_007826504.1|1.4e-166|Brix domain protein [Metarhizium robertsii ARSEF 23]
19264602	6.09248	7.49796	4.66646	KHN94027.1|1.3e-216|Amino acid transporter, transmembrane [Metarhizium album ARSEF 1941]
19264603	2.95247	3.07166	6.30209	XP_007826506.1|0.0e+00|pyridoxal-dependent decarboxylase domain protein [Metarhizium robertsii ARSEF 23]
19264606	-5.16323	-7.40027	-1.72583	XP_007826509.1|0.0e+00|glutamyl-tRNA synthetase [Metarhizium robertsii ARSEF 23]
19264609	3.68467	3.92352	2.98819	XP_007826512.2|3.3e-290|N-terminal fungal transcription regulatory domain-containing protein [Metarhizium robertsii ARSEF 23]
19264626	-1.90904	-1.42656	-2.25243	XP_007826529.2|1.8e-252|ATP-dependent DNA helicase PIF1 [Metarhizium robertsii ARSEF 23]
19264637	2.84206	2.53904	1.99457	XP_007826540.1|5.8e-47|hypothetical protein MAA_10351 [Metarhizium robertsii ARSEF 23]
19264638	4.20477	2.22651	3.58976	XP_007826541.1|0.0e+00|hypothetical protein MAA_10352 [Metarhizium robertsii ARSEF 23]
19264641	-3.65494	-2.77871	-2.1212	XP_007826544.2|2.0e-125|Fungal transcriptional regulatory protein [Metarhizium robertsii ARSEF 23]
19264644	1.76532	2.12576	1.06728	XP_007826547.1|0.0e+00|Ribonuclease H-like protein [Metarhizium robertsii ARSEF 23]
19264645	2.29768	2.64386	2.90154	XP_007826548.1|5.6e-210|alpha-ketoglutarate-dependent taurine dioxygenase [Metarhizium robertsii ARSEF 23]
19264646	-1.76746	-1.29616	-1.45079	XP_007826549.1|5.7e-162|calcineurin-like phosphoesterase [Metarhizium robertsii ARSEF 23]
19264647	-3.22939	-1.10529	-1.53465	XP_007826550.1|1.5e-276|Major facilitator superfamily domain protein [Metarhizium robertsii ARSEF 23]
19264652	1.58081	2.22611	1.90684	KID82835.1|3.1e-302|cytochrome P450 phenylacetate 2-hydroxylase [Metarhizium guizhouense ARSEF 977]
19264653	2.7073	2.26197	3.52744	XP_007826556.1|0.0e+00|histidine kinase [Metarhizium robertsii ARSEF 23]
19264656	-3.36707	-2.6925	-2.19414	XP_007826559.1|0.0e+00|Major facilitator superfamily transporter [Metarhizium robertsii ARSEF 23]
19264660	2.24101	3.14048	2.50635	XP_007826563.1|0.0e+00|hypothetical protein MAA_10374 [Metarhizium robertsii ARSEF 23]
19264669	1.71272	5.1224	1.31792	XP_007826572.1|0.0e+00|hypothetical protein MAA_10383 [Metarhizium robertsii ARSEF 23]
19264671	-4.00175	-2.55559	-3.26814	XP_007826574.1|1.8e-258|S-(hydroxymethyl)glutathione dehydrogenase [Metarhizium robertsii ARSEF 23]
19264673	-3.60486	-2.04008	2.43406	XP_007826576.2|2.9e-203|ZIP Zinc transporter [Metarhizium robertsii ARSEF 23]
19264675	1.32708	2.44652	1.73327	XP_007826578.1|5.2e-86|carbonic anhydrase [Metarhizium robertsii ARSEF 23]
19264681	-3.96882	-3.59714	-2.83304	XP_007826584.1|0.0e+00|Reverse transcriptase [Metarhizium robertsii ARSEF 23]
19264690	-1	-1.69302	-1.24236	XP_007826593.2|0.0e+00|hypothetical protein MAA_10404 [Metarhizium robertsii ARSEF 23]
19264695	-8.59619	-1.14498	1.00372	EXU96644.1|0.0e+00|ABC transporter [Metarhizium robertsii]
19264705	-3.39855	-2.52706	-1.81845	XP_007826608.1|0.0e+00|amidohydrolase family protein [Metarhizium robertsii ARSEF 23]
19264708	3.98308	1.1797	2.23772	XP_007826611.1|2.0e-140|hypothetical protein MAA_10422 [Metarhizium robertsii ARSEF 23]
19264709	2.6194	3.58144	1.57379	XP_007826612.1|3.1e-191|Phospholipase C, phosphatidylinositol-specific, X domain protein [Metarhizium robertsii ARSEF 23]
19264712	-5.28057	-4.91162	-2.55784	XP_007826615.1|2.6e-298|arrestin (or S-antigen) domain protein [Metarhizium robertsii ARSEF 23]
19264715	-2.86002	-1.90197	-1.32008	XP_007826618.1|0.0e+00|arginyl-tRNA synthetase [Metarhizium robertsii ARSEF 23]
19264717	2.42233	1.26503	1.33566	EXU95652.1|2.3e-177|hypothetical protein X797_011270 [Metarhizium robertsii]
19264719	3.83678	6.52627	3.6811	XP_007826622.2|0.0e+00|multicopper oxidase [Metarhizium robertsii ARSEF 23]
19264723	6.27207	6.26037	5.34819	XP_007826626.1|4.1e-41|hypothetical protein MAA_10437 [Metarhizium robertsii ARSEF 23]
19264726	-2.53386	-1.20877	-2.54981	XP_007826629.2|0.0e+00|DUF221 domain protein [Metarhizium robertsii ARSEF 23]
19264727	2.11921	2.60415	2.23568	XP_007826630.1|1.0e-203|Ankyrin repeat-containing domain protein [Metarhizium robertsii ARSEF 23]
19264739	-3.07973	-4.53916	-1.32971	XP_007826642.1|0.0e+00|ATP-dependent DNA helicase PIF1 [Metarhizium robertsii ARSEF 23]
19264742	7.92025	6.69163	5.71425	XP_007826645.1|5.1e-219|chitinase [Metarhizium robertsii ARSEF 23]
19264747	-2.01206	-1.20711	-1.96441	XP_007826650.1|3.5e-265|Major facilitator superfamily domain protein [Metarhizium robertsii ARSEF 23]
19264748	2.42258	2.59788	2.08954	XP_007826651.1|3.3e-131|Glycoside hydrolase, family 25, active site protein [Metarhizium robertsii ARSEF 23]
19264752	1.69243	2.33372	1.18639	XP_007826655.1|1.6e-122|Trimeric LpxA-like protein [Metarhizium robertsii ARSEF 23]
19264758	4.82877	3.72594	3.32354	XP_007826661.1|0.0e+00|gag-pol polyprotein [Metarhizium robertsii ARSEF 23]
19264764	2.30051	4.77998	2.53867	XP_007826667.1|5.0e-77|pyridoxamine phosphate oxidase family protein [Metarhizium robertsii ARSEF 23]
19264770	2.12389	3.64207	2.33896	EXU94928.1|2.3e-172|hypothetical protein X797_011988 [Metarhizium robertsii]
19264771	1.38074	2.72335	1.70564	XP_007826674.1|5.8e-182|SAM-dependent methyltransferase UbiE/COQ5 family protein [Metarhizium robertsii ARSEF 23]
19264780	3.31978	3.43084	3.099	EXU94521.1|9.3e-235|hAT family dimerization domain protein, partial [Metarhizium robertsii]
19264796	2.97575	2.61667	3.02385	XP_007826699.1|0.0e+00|LysM domain protein [Metarhizium robertsii ARSEF 23]
19264798	-3.18012	-4.92735	-3.41278	XP_007826701.2|4.7e-116|hypothetical protein MAA_10512 [Metarhizium robertsii ARSEF 23]
19264800	4.07386	4.51083	3.2909	XP_007826703.1|0.0e+00|hypothetical protein MAA_10514 [Metarhizium robertsii ARSEF 23]
19264808	2.30777	2.92752	2.07952	XP_007826711.1|5.6e-93|hypothetical protein MAA_10522 [Metarhizium robertsii ARSEF 23]
19264813	2.51916	-1.26931	1.41673	EXU95031.1|1.7e-186|hypothetical protein X797_011893 [Metarhizium robertsii]
19264820	1.59293	1.80302	1.19933	XP_007826723.2|1.9e-168|serine/threonine-protein kinase Sgk2 [Metarhizium robertsii ARSEF 23]
19264822	2.24655	2.88634	1.41504	XP_007826725.1|1.0e-294|transposase [Metarhizium robertsii ARSEF 23]
19264824	2.97124	2.41741	2.11839	XP_007826727.1|0.0e+00|Ribonuclease H domain protein [Metarhizium robertsii ARSEF 23]
19264839	2.46154	1.67375	1.97788	XP_007826742.2|1.7e-113|hypothetical protein MAA_10553 [Metarhizium robertsii ARSEF 23]
19264842	2.9567	2.61313	1.70402	XP_007826745.1|4.4e-154|hypothetical protein MAA_10556 [Metarhizium robertsii ARSEF 23]
19264848	5.01355	6.01649	4.32193	XP_007826751.1|3.2e-255|hypothetical protein MAA_10562 [Metarhizium robertsii ARSEF 23]
19264858	-1.45357	-1.26841	-1.45357	XP_007826761.1|4.3e-257|transposase [Metarhizium robertsii ARSEF 23]
19264885	4.83216	3.62497	3.29386	XP_011410619.1|1.0e-219|leucine rich repeat domain containing protein [Metarhizium robertsii ARSEF 23]
19264891	4.73147	5.88052	4.12029	XP_011410625.1|1.7e-55|ribonuclease HI large subunit [Metarhizium robertsii ARSEF 23]
19264893	-2.5547	-1.3065	-1.76456	XP_011410627.1|6.6e-261|hypothetical protein MAA_10607 [Metarhizium robertsii ARSEF 23]
19264896	1.88245	1.56729	1.35452	XP_011410630.1|5.0e-101|hypothetical protein MAA_10610 [Metarhizium robertsii ARSEF 23]
19264899	1.30855	1.10096	1.2584	XP_011410633.1|0.0e+00|Heat-labile enterotoxin, A chain [Metarhizium robertsii ARSEF 23]
19264907	2.44001	2.18307	2.14328	XP_011410641.1|1.5e-301|MYB DNA-binding domain-containing protein [Metarhizium robertsii ARSEF 23]
19264908	4.85311	4.35547	4.2428	XP_011410642.1|7.4e-301|hypothetical protein MAA_10622 [Metarhizium robertsii ARSEF 23]
19264909	3.18797	3.44087	2.0607	XP_011410643.1|1.3e-256|DNA-binding WRKY domain-containing protein [Metarhizium robertsii ARSEF 23]
19264916	-1.03433	-1.25055	-1.37776	XP_011410650.1|1.1e-169|hypothetical protein MAA_10630 [Metarhizium robertsii ARSEF 23]
19264922	1.57246	2.7983	1.16821	XP_011410657.1|2.0e-265|hypothetical protein MAA_10637 [Metarhizium robertsii ARSEF 23]
19264928	-1.98376	-1.29496	-2.17538	XP_011410663.1|5.5e-238|hypothetical protein MAA_10643 [Metarhizium robertsii ARSEF 23]
19264930	2.74691	-1.73895	1.04969	XP_011410665.1|1.6e-173|hypothetical protein MAA_10645 [Metarhizium robertsii ARSEF 23]
19264932	1.6447	2.43035	1.31911	XP_011410667.1|2.2e-234|hypothetical protein MAA_10647 [Metarhizium robertsii ARSEF 23]
19264941	2.05259	1.83655	1.93764	XP_011410677.1|7.4e-94|Protein kinase-like protein [Metarhizium robertsii ARSEF 23]
19264949	4.97798	7.01042	4.51347	XP_011410685.1|1.2e-108|26S proteasome non-ATPase regulatory subunit 3 [Metarhizium robertsii ARSEF 23]
19264952	-2.60919	-3.15537	-1.33171	XP_011410688.1|0.0e+00|hypothetical protein MAA_10668 [Metarhizium robertsii ARSEF 23]
19264954	4.16169	2.1056	3.94924	XP_011410690.1|1.9e-91|hypothetical protein MAA_10670 [Metarhizium robertsii ARSEF 23]
19264959	2.46588	2.12055	1.59397	EXV06192.1|2.8e-113|LabA-like protein [Metarhizium robertsii]
19264969	7.82464	8.7866	6.34696	XP_011410705.1|0.0e+00|hypothetical protein MAA_10685 [Metarhizium robertsii ARSEF 23]
19264975	2.63995	2.38766	1.47219	XP_011410711.1|2.8e-234|S-adenosyl-L-methionine-dependent methyltransferase [Metarhizium robertsii ARSEF 23]
19264977	2.435	3.36805	2.22009	XP_011410713.1|1.8e-146|hypothetical protein MAA_10693 [Metarhizium robertsii ARSEF 23]
19264979	1.65016	1.26855	1.2399	XP_011410715.1|2.4e-216|hypothetical protein MAA_10695 [Metarhizium robertsii ARSEF 23]
19264981	-4.4111	-5.2724	-2.49629	XP_011410717.1|1.5e-123|HhH-GPD domain-containing protein [Metarhizium robertsii ARSEF 23]
19264991	1.28809	1.18741	1.20688	XP_011410727.1|4.1e-258|nitrilase [Metarhizium robertsii ARSEF 23]
19264993	2.22781	3.2251	1.69849	XP_011410729.1|0.0e+00|nicotinamide N-methyltransferase [Metarhizium robertsii ARSEF 23]
19264998	2.48204	2.41668	2.17187	XP_011410734.1|1.9e-249|C6 transcription factor [Metarhizium robertsii ARSEF 23]
19264999	1.942	1.45658	2.29662	XP_011410735.1|6.8e-233|DNA replication factor Dna2 [Metarhizium robertsii ARSEF 23]
19265003	1.54218	1.04155	1.02554	XP_011410739.1|1.6e-237|YTH domain protein [Metarhizium robertsii ARSEF 23]
19265004	1.48936	1.52384	1.01459	XP_011410740.1|3.0e-166|peptidase family T4 protein [Metarhizium robertsii ARSEF 23]
23632186	1.24347	1.66835	1.07672	XP_011410757.1|1.5e-96|hypothetical protein MAA_10737 [Metarhizium robertsii ARSEF 23]
23632188	1.15354	1.53582	1.07962	XP_011410759.1|4.2e-126|hypothetical protein MAA_10739 [Metarhizium robertsii ARSEF 23]
23632190	-1.86079	-1.75907	-1.41965	XP_011410761.1|0.0e+00|hypothetical protein MAA_10741 [Metarhizium robertsii ARSEF 23]
23632216	-1.44996	-1.45963	-1.13986	XP_011410988.1|9.6e-213|hypothetical protein MAA_10767 [Metarhizium robertsii ARSEF 23]
23632218	1.50714	3.05098	1.88419	XP_011410990.1|4.5e-57|Thioredoxin [Metarhizium robertsii ARSEF 23]
23632224	4.04472	5.11907	3.07714	XP_011410996.1|3.7e-87|hypothetical protein MAA_10775 [Metarhizium robertsii ARSEF 23]
23632228	2.48938	5.02894	1.91006	XP_011411000.1|3.8e-264|hypothetical protein MAA_10779 [Metarhizium robertsii ARSEF 23]
23632230	-2.53872	-3.52251	-2.6595	XP_011411002.1|8.7e-132|Transcription factor, fungi [Metarhizium robertsii ARSEF 23]
23632233	-4.19517	-1.54149	-1.19735	EXU99635.1|2.5e-76|methyltransferase [Metarhizium robertsii]
23632234	4.88398	4.49846	5.08534	XP_011411006.1|0.0e+00|RNA-dependent RNA polymerase [Metarhizium robertsii ARSEF 23]
23632240	-6.18112	-4.56139	-3.59031	XP_011411012.1|2.1e-231|hypothetical protein MAA_10791 [Metarhizium robertsii ARSEF 23]
23632241	4.31228	4.52815	3.3552	XP_011411013.1|4.1e-151|N-terminal binuclear Zn cluster-containing/DNA binding domain-containing protein [Metarhizium robertsii ARSEF 23]
23632251	2.04419	2.48635	1.55658	KFG86206.1|2.7e-34|hypothetical protein MANI_026930 [Metarhizium anisopliae]
23632254	1.21323	2.7438	1.19474	XP_011411026.1|6.0e-156|Small GTPase superfamily, ARF/SAR type [Metarhizium robertsii ARSEF 23]
23632268	-2.27788	-2.14809	-1.76006	XP_011411040.1|3.1e-68|hypothetical protein MAA_10819 [Metarhizium robertsii ARSEF 23]
23632271	-2.79909	-2.47769	-1.61631	XP_011411043.1|1.2e-159|hypothetical protein MAA_10822 [Metarhizium robertsii ARSEF 23]
23632275	-2.44033	-1.49042	-1.8436	XP_011411047.1|0.0e+00|meiotic recombination protein DMC1 [Metarhizium robertsii ARSEF 23]
23632280	-1.38549	-2.05063	-1.09245	XP_011411052.1|1.4e-183|Transcription factor, fungi [Metarhizium robertsii ARSEF 23]
23632293	-1.90689	-2.19502	-1.77619	XP_011411065.1|1.6e-164|integral membrane protein [Metarhizium robertsii ARSEF 23]
23632294	-6.63449	-6.59945	-2.72892	XP_011411066.1|1.5e-279|zinc finger domain-containing protein [Metarhizium robertsii ARSEF 23]
23632295	-7.18751	-6.57945	-1.37943	XP_011411067.1|0.0e+00|hypothetical protein MAA_10846 [Metarhizium robertsii ARSEF 23]
23632299	2.91405	3.15646	2.04171	XP_011411071.1|2.6e-151|hypothetical protein MAA_10850 [Metarhizium robertsii ARSEF 23]
23632303	5.53916	5.87036	5.41504	XP_011411075.1|0.0e+00|hypothetical protein MAA_10854 [Metarhizium robertsii ARSEF 23]
23632309	2.08019	1.01824	1.43488	XP_011411081.1|7.0e-91|hypothetical protein MAA_10860 [Metarhizium robertsii ARSEF 23]
23632315	6.5466	5.42	5.16327	XP_011411087.1|4.6e-40|uncharacterized protein MAA_10866 [Metarhizium robertsii ARSEF 23]
23632317	-1.9703	-1.42973	-1.32193	XP_011411089.1|1.7e-286|Cupredoxin [Metarhizium robertsii ARSEF 23]
23632319	7.30631	7.15718	5.45261	XP_011411091.1|1.0e-46|pyridoxamine 5'-phosphate oxidase [Metarhizium robertsii ARSEF 23]
23632323	1.47402	1.63527	1.129	XP_011411095.1|2.2e-144|hypothetical protein MAA_10874 [Metarhizium robertsii ARSEF 23]
23632325	-2.00495	-1.69632	-1.66723	XP_011411097.1|0.0e+00|pantothenate transporter [Metarhizium robertsii ARSEF 23]
23632328	3.07255	2.73039	2.36173	XP_011411100.1|1.4e-244|hypothetical protein MAA_10879 [Metarhizium robertsii ARSEF 23]
23632330	-2.82206	-2.29852	-1.40477	XP_011411102.1|1.2e-198|hypothetical protein MAA_10881 [Metarhizium robertsii ARSEF 23]
23632333	1.50027	1.10442	1.12645	XP_011411132.1|5.7e-91|Oligopeptide transporter OPT superfamily [Metarhizium robertsii ARSEF 23]
23632334	4.77116	2.1116	6.41333	XP_011411133.1|1.1e-123|transcription factor atf21 [Metarhizium robertsii ARSEF 23]
23632336	3.94607	2.20946	2.67783	XP_011411135.1|4.3e-41|HET-domain-containing protein [Metarhizium robertsii ARSEF 23]
23632340	2.71064	2.82855	2.6101	XP_011411139.1|1.4e-83|hypothetical protein MAA_10891 [Metarhizium robertsii ARSEF 23]
23632345	9.70726	8.2545	8.1677	XP_011411144.1|2.9e-141|solute carrier family 25 member 38 [Metarhizium robertsii ARSEF 23]
23632351	4.62698	1.67418	3.12501	XP_011411150.1|8.1e-178|hypothetical protein MAA_10902 [Metarhizium robertsii ARSEF 23]
23632359	-3.06009	-2.41152	-3.21438	XP_011411158.1|2.1e-127|hypothetical protein MAA_10910 [Metarhizium robertsii ARSEF 23]
23632360	-1.62772	-2.04021	-1.84485	XP_011411159.1|5.1e-286|4-aminobutyrate aminotransferase-like protein [Metarhizium robertsii ARSEF 23]
23632364	3.08959	1.20485	1.2396	XP_011411163.1|0.0e+00|hypothetical protein MAA_10915 [Metarhizium robertsii ARSEF 23]
23632371	-1.61036	-1.67682	-3.96911	XP_011411170.1|2.8e-156|hypothetical protein MAA_10922 [Metarhizium robertsii ARSEF 23]
23632381	-4.66163	-3.47962	-2.41986	XP_007816687.1|1.6e-125|hypothetical protein MAA_00498 [Metarhizium robertsii ARSEF 23]
23632382	-5.41636	-4.58263	-3.05604	XP_007816688.1|2.4e-169|dynamin family protein [Metarhizium robertsii ARSEF 23]
23632383	-2.26785	-3.99201	-2.77761	XP_011411182.1|4.2e-35|hypothetical protein MAA_10934 [Metarhizium robertsii ARSEF 23]
23632384	-3.50748	-3.31572	-2.23447	XP_007816689.1|6.0e-107|Cyclin-like protein [Metarhizium robertsii ARSEF 23]
23632404	-4.36317	-2.30288	-2.23561	XP_011411203.1|5.6e-93|hypothetical protein MAA_10956 [Metarhizium robertsii ARSEF 23]
23632410	2.87873	2.15543	2.72574	XP_011411209.1|1.0e-33|hypothetical protein MAA_10962 [Metarhizium robertsii ARSEF 23]
23632412	-1.20371	-1.10783	-1.15663	XP_011411211.1|6.6e-272|hypothetical protein MAA_10964 [Metarhizium robertsii ARSEF 23]
23632415	1.465	2.31987	1.04458	XP_011411214.1|2.2e-289|hypothetical protein MAA_10967 [Metarhizium robertsii ARSEF 23]
23632420	1.57694	1.34545	1.30414	XP_011411219.1|5.3e-146|hypothetical protein MAA_10972 [Metarhizium robertsii ARSEF 23]
23632423	1.73757	1.35877	1.26142	KJK76726.1|2.6e-41|hypothetical protein H634G_07767 [Metarhizium anisopliae BRIP 53293]
23632426	2.47016	2.98291	1.7374	XP_011411225.1|3.3e-45|GPCR, family 2-like protein [Metarhizium robertsii ARSEF 23]
23632431	-2.53002	-1.16759	-2.66163	XP_011411230.1|2.6e-35|Histone H3 [Metarhizium robertsii ARSEF 23]
23632434	1.73393	2.15806	1.8296	EXV03294.1|0.0e+00|Zn(2)-Cys(6) zinc finger domain protein [Metarhizium robertsii]
23632444	7.13769	5.03709	4.70128	XP_011411243.1|7.2e-99|Cwf15/Cwc15 cell cycle control protein [Metarhizium robertsii ARSEF 23]
23632456	-2.77655	-1.82826	-2.4185	XP_011411255.1|0.0e+00|hypothetical protein MAA_11008 [Metarhizium robertsii ARSEF 23]
23632459	3.03872	3.29004	2.33321	XP_011411258.1|2.2e-234|hypothetical protein MAA_11011 [Metarhizium robertsii ARSEF 23]
23632464	3.25305	1.6787	4.02149	XP_011411263.1|1.1e-210|hypothetical protein MAA_11016 [Metarhizium robertsii ARSEF 23]
23632465	5.94809	8.21888	5.63109	XP_011411264.1|3.1e-58|hypothetical protein MAA_11017 [Metarhizium robertsii ARSEF 23]
23632466	2.27661	3.36549	1.5976	XP_011411265.1|1.3e-55|protein kinase [Metarhizium robertsii ARSEF 23]
23632470	-3.18951	-4.18626	-1.72388	XP_011411269.1|4.5e-57|hypothetical protein MAA_11022 [Metarhizium robertsii ARSEF 23]
23632472	-1.25796	-1.45973	-1.01829	XP_011411271.1|6.4e-256|hypothetical protein MAA_11024 [Metarhizium robertsii ARSEF 23]
23632473	9.96723	10.6156	8.01681	XP_011411272.1|2.7e-116|hypothetical protein MAA_11025 [Metarhizium robertsii ARSEF 23]
23632497	-2.00695	-1.63505	-1.17831	XP_011411317.1|8.3e-195|hypothetical protein MAA_11049 [Metarhizium robertsii ARSEF 23]
23632502	4.98117	5.60889	4.05477	XP_011411322.1|1.6e-204|Argonaute/Dicer protein, PAZ [Metarhizium robertsii ARSEF 23]
23632508	1.80032	1.5785	1.2467	XP_011411328.1|3.0e-106|hypothetical protein MAA_11060 [Metarhizium robertsii ARSEF 23]
23632509	2.80244	3.1964	2.11548	XP_011411329.1|2.9e-121|Heat-labile enterotoxin IIA, A chain [Metarhizium robertsii ARSEF 23]
23632528	2.84909	2.07857	1.80194	XP_011411348.1|8.3e-83|hypothetical protein MAA_11080 [Metarhizium robertsii ARSEF 23]
23632538	-3.2279	-1.57401	-2.52923	XP_011411358.1|3.7e-95|hypothetical protein MAA_11090 [Metarhizium robertsii ARSEF 23]
23632544	-3.74966	-1.90258	-2.26039	XP_011411364.1|1.8e-160|hypothetical protein MAA_11096 [Metarhizium robertsii ARSEF 23]
23632547	1.53923	1.14679	1.2596	XP_011411367.1|3.5e-142|hypothetical protein MAA_11099 [Metarhizium robertsii ARSEF 23]
23632549	1.86974	1.01034	1.5953	XP_011411369.1|0.0e+00|hypothetical protein MAA_11101 [Metarhizium robertsii ARSEF 23]
23632550	-1.42381	-2.84276	-2.58496	XP_011411370.1|2.0e-84|adaptor protein complex AP-3 small subunit [Metarhizium robertsii ARSEF 23]
23632567	-3.86404	-2.01213	-2.30272	XP_011411387.1|2.5e-88|hypothetical protein MAA_11119 [Metarhizium robertsii ARSEF 23]
23632572	2.87625	3.30215	2.50909	XP_011411392.1|1.7e-22|hypothetical protein MAA_11124 [Metarhizium robertsii ARSEF 23]
23632603	-3.92481	-7.92481	-7.92481	XP_011411423.1|3.1e-222|hypothetical protein MAA_11155 [Metarhizium robertsii ARSEF 23]
23632611	4.54432	4.82499	3.70167	XP_011411431.1|1.0e-250|hypothetical protein MAA_11163 [Metarhizium robertsii ARSEF 23]
23632622	1.31125	1.73922	1.81768	XP_011411442.1|8.7e-86|myb family transcription factor [Metarhizium robertsii ARSEF 23]
23632634	2.50734	1.36257	2.89493	XP_011411468.1|0.0e+00|hypothetical protein MAA_11186 [Metarhizium robertsii ARSEF 23]
23632635	-5.11686	-4.25584	-2.52163	XP_011411469.1|1.4e-61|hypothetical protein MAA_11187 [Metarhizium robertsii ARSEF 23]
23632646	1.85758	1.89907	1.46509	XP_011411480.1|2.0e-173|hypothetical protein MAA_11198 [Metarhizium robertsii ARSEF 23]
23632650	1.37737	2.18061	1.1807	XP_011411484.1|2.1e-63|Extracellular membrane protein, CFEM domain protein [Metarhizium robertsii ARSEF 23]
23632652	-2.95144	-2.20428	-2.00353	XP_011411486.1|0.0e+00|Heat-labile enterotoxin, A chain [Metarhizium robertsii ARSEF 23]
23632656	2.08	1.99254	1.1632	XP_011411490.1|2.5e-285|hypothetical protein MAA_11208 [Metarhizium robertsii ARSEF 23]
23632659	-5.86014	-4.24569	-3.06028	XP_011411493.1|5.3e-277|hypothetical protein MAA_11211 [Metarhizium robertsii ARSEF 23]
23632667	2.59216	1.37712	1.1177	XP_011411501.1|5.6e-224|hydroxymethylglutaryl-CoA reductase [Metarhizium robertsii ARSEF 23]
23632668	1.40002	2.05781	1.36556	XP_011411502.1|1.7e-43|Protein kinase-like protein [Metarhizium robertsii ARSEF 23]
23632687	5.93639	7.38048	3.78583	XP_011411521.1|7.9e-27|hypothetical protein MAA_11239 [Metarhizium robertsii ARSEF 23]
23632709	-1.79792	-2.25331	-1.2434	XP_011411543.1|7.9e-298|hypothetical protein MAA_11261 [Metarhizium robertsii ARSEF 23]
23632710	1.25579	-1.14315	1.72066	XP_011411544.1|0.0e+00|DNAJ domain-containing protein [Metarhizium robertsii ARSEF 23]
23632715	3.54145	3.21668	2.45045	XP_011411549.1|1.3e-228|amidohydrolase family protein [Metarhizium robertsii ARSEF 23]
23632718	-2.10058	-1.06203	-2.34704	XP_011411552.1|1.8e-71|cytochrome P450 [Metarhizium robertsii ARSEF 23]
23632733	-3.49539	-4.19329	-1.28127	XP_011411567.1|1.9e-128|tRNA-guanine transglycosylase family protein [Metarhizium robertsii ARSEF 23]
23632735	1.1964	1.7866	1.73335	XP_011411569.1|0.0e+00|subtilisin-like serine protease [Metarhizium robertsii ARSEF 23]
23632739	3.92852	1.56438	3.14612	XP_011411573.1|0.0e+00|hypothetical protein MAA_11291 [Metarhizium robertsii ARSEF 23]
23632741	-7.22882	-3.42146	-5.22882	XP_011411575.1|0.0e+00|beta-lactamase domain protein [Metarhizium robertsii ARSEF 23]
23632742	-1.44379	-1.23051	-1.64554	XP_011411576.1|0.0e+00|Peptidase S33 tripeptidyl aminopeptidase-lik [Metarhizium robertsii ARSEF 23]
23632750	-1.58218	-1.51174	-1.39889	XP_011411592.1|9.4e-160|4-coumarate-CoA ligase 2 [Metarhizium robertsii ARSEF 23]
23632752	5.24031	4.56071	6.2555	XP_011411594.1|0.0e+00|maleylacetate reductase [Metarhizium robertsii ARSEF 23]
23632757	4.05683	4.44531	4.08139	XP_011411599.1|8.1e-133|Ankyrin repeat-containing domain protein [Metarhizium robertsii ARSEF 23]
23632761	4.46096	4.32025	3.89115	XP_011411603.1|1.3e-26|HET domain-containing protein [Metarhizium robertsii ARSEF 23]
23632763	1.9912	1.83155	1.50662	XP_011411605.1|1.2e-207|hypothetical protein MAA_11315 [Metarhizium robertsii ARSEF 23]
23632774	3.07478	1.13402	1.96356	XP_011411616.1|1.3e-169|hypothetical protein MAA_11326 [Metarhizium robertsii ARSEF 23]
23632778	3.13412	4.54735	2.44001	XP_011411620.1|8.4e-92|Protein kinase-like protein [Metarhizium robertsii ARSEF 23]
23632779	-1.18303	-1.5456	-2.23989	XP_011411621.1|2.6e-151|hypothetical protein MAA_11331 [Metarhizium robertsii ARSEF 23]
23632780	-1.16468	-1.31811	-1.12458	XP_011411622.1|4.4e-254|Heterokaryon incompatibility [Metarhizium robertsii ARSEF 23]
23632790	2.51877	5.08196	1.84401	XP_011411632.1|1.1e-82|WD40/YVTN repeat-like-containing domain protein [Metarhizium robertsii ARSEF 23]
23632803	1.32023	2.19979	1.05004	XP_011411645.1|1.2e-201|hypothetical protein MAA_11355 [Metarhizium robertsii ARSEF 23]
23632810	2.42167	1.94978	1.71555	XP_011411652.1|1.0e-264|hypothetical protein MAA_11362 [Metarhizium robertsii ARSEF 23]
23632814	13.0939	15.4643	12.6828	XP_011411656.1|6.9e-24|hypothetical protein MAA_11366 [Metarhizium robertsii ARSEF 23]
23632816	2.46664	2.46802	2.06041	XP_011411658.1|2.6e-54|hypothetical protein MAA_11368 [Metarhizium robertsii ARSEF 23]
23632817	1.78092	1.83256	1.51138	XP_011411659.1|0.0e+00|URE2 protein [Metarhizium robertsii ARSEF 23]
23632819	2.8404	4.02297	2.02895	XP_011411661.1|4.4e-57|UMTA methyltransferase [Metarhizium robertsii ARSEF 23]
23632846	-2.22672	-1.99331	-2.32193	XP_011411694.1|7.9e-69|hypothetical protein MAA_11398 [Metarhizium robertsii ARSEF 23]
23632856	5.19178	4.18482	-4.50779	XP_007816686.1|0.0e+00|Ankyrin repeat-containing domain protein [Metarhizium robertsii ARSEF 23]
23632857	1.84428	1.60962	1.46703	XP_011411705.1|6.5e-175|palmitoyltransferase ERF2 [Metarhizium robertsii ARSEF 23]
23632861	1.67359	1.31848	1.50495	XP_011411709.1|7.7e-47|phosphotransferase enzyme family protein [Metarhizium robertsii ARSEF 23]
23632862	1.27631	1.80876	1.14187	XP_011411710.1|8.1e-133|Beta-ketoacyl synthase [Metarhizium robertsii ARSEF 23]
23632865	1.81697	3.70654	1.93704	XP_011411713.1|0.0e+00|Protein kinase-like protein [Metarhizium robertsii ARSEF 23]
23632880	1.50433	1.19583	1.45763	EXU95377.1|4.9e-101|ankyrin repeat protein [Metarhizium robertsii]
23632891	-1.27915	-1.49885	-2.00382	XP_011411739.1|2.8e-231|hypothetical protein MAA_11443 [Metarhizium robertsii ARSEF 23]
23632905	3.78241	3.9855	2.7137	XP_011411753.1|5.3e-255|hypothetical protein MAA_11457 [Metarhizium robertsii ARSEF 23]
23632906	4.05877	4.20857	2.88978	XP_011411754.1|1.4e-169|hypothetical protein MAA_11458 [Metarhizium robertsii ARSEF 23]
23632927	12.5875	6.79442	11.7545	XP_011411775.1|1.5e-148|hypothetical protein MAA_11479 [Metarhizium robertsii ARSEF 23]
23632929	4.36578	2.85436	1.95925	XP_011411777.1|4.1e-230|hypothetical protein MAA_11481 [Metarhizium robertsii ARSEF 23]
23632941	-3.29326	-1.01706	1.224	XP_011411789.1|5.7e-56|ATP-dependent DNA helicase PIF1 [Metarhizium robertsii ARSEF 23]
23632968	6.59862	3.79532	4.6602	XP_011411817.1|1.5e-75|hypothetical protein MAA_11520 [Metarhizium robertsii ARSEF 23]
23632969	6.23686	6.15302	4.28779	XP_011411818.1|5.2e-61|C2H2 finger domain protein [Metarhizium robertsii ARSEF 23]
23632970	5.80247	5.06667	3.4104	XP_011411819.1|3.0e-169|C2H2 transcription factor [Metarhizium robertsii ARSEF 23]
23632973	5.19013	4.86333	5.08877	XP_011411822.1|4.5e-63|hypothetical protein MAA_11525 [Metarhizium robertsii ARSEF 23]
23632980	7.34873	6.82018	7.71425	XP_011411829.1|8.6e-189|transposase [Metarhizium robertsii ARSEF 23]
23632993	-1.755	-1.23794	-1.35559	XP_011411842.1|3.5e-78|hypothetical protein MAA_11545 [Metarhizium robertsii ARSEF 23]
23632994	2.85187	5.06246	2.2538	XP_011411843.1|1.8e-80|hypothetical protein MAA_11546 [Metarhizium robertsii ARSEF 23]
23632995	-4.37988	-1.66676	-1.63113	XP_011411844.1|5.0e-121|hypothetical protein MAA_11547 [Metarhizium robertsii ARSEF 23]
23633011	-7.90689	-7.90689	-4.44746	XP_011410780.1|6.9e-132|Ankyrin repeat-containing domain protein [Metarhizium robertsii ARSEF 23]
23633012	1.85932	3.27134	1.74474	XP_011410781.1|3.9e-141|hypothetical protein MAA_11564 [Metarhizium robertsii ARSEF 23]
23633017	-2.61709	-2.35841	-1.98339	XP_011410786.1|6.5e-115|hypothetical protein MAA_11569 [Metarhizium robertsii ARSEF 23]
23633018	-3.86329	-2.75201	-2.6487	XP_011410787.1|3.9e-89|hypothetical protein MAA_11570 [Metarhizium robertsii ARSEF 23]
23633021	1.90828	2.61485	1.52326	XP_011410790.1|0.0e+00|hypothetical protein MAA_11573 [Metarhizium robertsii ARSEF 23]
23633028	-2.76644	-2.90651	-1.84288	XP_011410797.1|1.9e-24|meiotic recombination protein rec12 [Metarhizium robertsii ARSEF 23]
23633034	3.51913	1.4833	1.69652	XP_011410803.1|2.0e-199|amidase [Metarhizium robertsii ARSEF 23]
23633035	3.10919	4.58481	2.46581	XP_011410804.1|2.1e-43|tetratricopeptide repeat domain protein [Metarhizium robertsii ARSEF 23]
23633037	-1.83987	-1.0302	-1.22179	XP_011410806.1|1.5e-207|hypothetical protein MAA_11589 [Metarhizium robertsii ARSEF 23]
23633038	2.30681	1.98453	2.06026	XP_011410807.1|2.9e-152|hypothetical protein MAA_11590 [Metarhizium robertsii ARSEF 23]
23633042	6.32964	7.16562	6.8809	XP_011410811.1|1.4e-188|hypothetical protein MAA_11594 [Metarhizium robertsii ARSEF 23]
23633047	-7.21917	-5.4822	-3.71667	XP_011410816.1|0.0e+00|hypothetical protein MAA_11599 [Metarhizium robertsii ARSEF 23]
23633048	5.98333	5.20371	4.184	XP_011410817.1|2.0e-148|HypA [Metarhizium robertsii ARSEF 23]
23633055	-1.45159	-6.88264	-1.70131	XP_011410824.1|3.4e-229|hypothetical protein MAA_11607 [Metarhizium robertsii ARSEF 23]
23633060	4.27928	6.47151	3.21575	XP_011410829.1|2.8e-300|DNA-binding protein [Metarhizium robertsii ARSEF 23]
23633064	-2.22143	-2.10492	-1.47104	XP_011410833.1|0.0e+00|hypothetical protein MAA_11616 [Metarhizium robertsii ARSEF 23]
23633075	-3.40259	-1.95633	-3.08066	XP_011410844.1|0.0e+00|retrograde regulation protein [Metarhizium robertsii ARSEF 23]
23633078	2.80352	5.05744	2.7404	XP_011410847.1|3.3e-60|Beta-ketoacyl synthase [Metarhizium robertsii ARSEF 23]
23633079	9.68269	13.5765	7.03719	XP_011410848.1|1.5e-51|CAP domain protein [Metarhizium robertsii ARSEF 23]
23633094	-4.3355	-1.45228	-2.99326	XP_011410863.1|6.4e-144|nonribosomal peptide synthase GliP2 [Metarhizium robertsii ARSEF 23]
[truncated: 39 more rows]
